# Supplementary material for: Bis(2-amino-3-nitro­pyridinium) dichromate(VI)
Source: Acta Crystallogr Sect E Struct Rep Online. 2008 Dec 20;65(Pt 1):m123. doi: 10.1107/S1600536808043018 (PMC2968023; doi:10.1107/S1600536808043018)
Supplement: Supplementary file 1 [file e-65-0m123-sup1.cif]

##############################################################################
###                                                                        ###
###        Electronic paper (Acta Crystallographica Section E)             ###
###                                                                        ###
##############################################################################
#                                                                            #
# This CIF contains the data in a paper accepted for publication in Acta     #
# Crystallographica Section E. It conforms to the requirements of Notes      #
# for Authors for Section E, and has been peer reviewed under the auspices   #
# of the IUCr Commission on Journals.                                        #
#                                                                            #
# Full details of the Crystallographic Information File format               #
# are given in the paper "The Crystallographic Information File (CIF):       #
# a New Standard Archive File for Crystallography" by S. R. Hall, F. H.      #
# Allen and I. D. Brown [Acta Cryst. (1991), A47, 655-685].                  #
#                                                                            #
# The current version of the core CIF dictionary is obtainable from          #
# ftp://ftp.iucr.org/pub/cif_core.dic. The current version number is 2.4.    #
#                                                                            #
# Software is freely available for graphical display of the structure(s) in  #
# this CIF.  For information consult the CIF home page http://www.iucr.org/  #
# cif/home.html                                                              #
#                                                                            #
# This file may be used for bona fide research purposes within the           #
# scientific community so long as proper attribution is given to the journal # 
# article from which it was obtained.                                        #
#                                                                            #
##############################################################################
                                             
data_I
_audit_creation_method     SHELXL-97
_chemical_name_systematic
;
Bis(2-amino-3-nitropyridinium) dichromate(VI)
;
_chemical_name_common     ?
_chemical_formula_moiety     '2(C5 H6 N3 O2 +, Cr2 O7 2-'
_chemical_formula_sum     'C10 H12 Cr2 N6 O11'
_chemical_formula_iupac     ' (C5 H6 N3 O2)2 [Cr2 O7]'
_chemical_formula_weight     496.26
_chemical_melting_point     ?
_symmetry_cell_setting     Monoclinic
_symmetry_space_group_name_H-M     'C 2/c'
_symmetry_space_group_name_Hall     '-C 2yc'
loop_
    _symmetry_equiv_pos_as_xyz
    'x, y, z'
    '-x, y, -z+1/2'
    'x+1/2, y+1/2, z'
    '-x+1/2, y+1/2, -z+1/2'
    '-x, -y, -z'
    'x, -y, z-1/2'
    '-x+1/2, -y+1/2, -z'
    'x+1/2, -y+1/2, z-1/2'
_cell_length_a     14.799(2)
_cell_length_b     7.464(3)
_cell_length_c     17.870(5)
_cell_angle_alpha     90.00
_cell_angle_beta     116.71(4)
_cell_angle_gamma     90.00
_cell_volume     1763.3(11)
_cell_formula_units_Z     4
_cell_measurement_reflns_used     25
_cell_measurement_theta_min     9
_cell_measurement_theta_max     11
_cell_measurement_temperature     298
_exptl_crystal_description     'Diamond-shaped'
_exptl_crystal_colour     Brown
_exptl_crystal_size_max     0.25
_exptl_crystal_size_mid     0.23
_exptl_crystal_size_min     0.19
_exptl_crystal_density_diffrn     1.869
_exptl_crystal_density_method     'not measured'
_exptl_crystal_F_000     1000
_exptl_absorpt_coefficient_mu     1.306
_exptl_absorpt_correction_type     none
_diffrn_ambient_temperature     298
_diffrn_radiation_type     MoK\a
_diffrn_radiation_wavelength     0.71073
_diffrn_radiation_source     'fine-focus sealed tube'
_diffrn_radiation_monochromator     graphite
_diffrn_measurement_device_type     'Enraf--Nonius TurboCAD-4'
_diffrn_measurement_device     '\k-geometry diffractometer'
_diffrn_measurement_method     'non-profiled omega scans'
_diffrn_reflns_number     3444
_diffrn_reflns_av_R_equivalents     0.0205
_diffrn_reflns_av_sigmaI/netI     0.0361
_diffrn_reflns_theta_min     2.55
_diffrn_reflns_theta_max     27.97
_diffrn_reflns_theta_full     27.97
_diffrn_measured_fraction_theta_max     1.000
_diffrn_measured_fraction_theta_full     1.000
_diffrn_reflns_limit_h_min     -19
_diffrn_reflns_limit_h_max     19
_diffrn_reflns_limit_k_min     0
_diffrn_reflns_limit_k_max     9
_diffrn_reflns_limit_l_min     -10
_diffrn_reflns_limit_l_max     23
_diffrn_standards_number     2
_diffrn_standards_interval_time     120
_diffrn_standards_decay_%     3
loop_
    _diffrn_standard_refln_index_h
    _diffrn_standard_refln_index_k
    _diffrn_standard_refln_index_l
    -5 1 8
    7 1 -5
_refine_special_details
;
Refinement of <i>F</i>^2^ against ALL reflections. The weighted <i>R</i>-factor
<i>wR</i> and goodness of fit <i>S</i> are based on <i>F</i>^2^, conventional
<i>R</i>-factors <i>R</i> are based on <i>F</i>, with <i>F</i> set to zero for
negative <i>F</i>^2^. The threshold expression of <i>F</i>^2^ >
\s(<i>F</i>^2^) is used only for calculating <i>R</i>-factors(gt) <i>etc</i>.
and is not relevant to the choice of reflections for refinement.
<i>R</i>-factors based on <i>F</i>^2^ are statistically about twice as large
as those based on <i>F</i>, and <i>R</i>- factors based on ALL data will be
even larger.
;
_reflns_number_total     2123
_reflns_number_gt     1562
_reflns_threshold_expression     I>2\s(I)
_refine_ls_structure_factor_coef     Fsqd
_refine_ls_matrix_type     full
_refine_ls_R_factor_all     0.0641
_refine_ls_R_factor_gt     0.0391
_refine_ls_wR_factor_gt     0.0956
_refine_ls_wR_factor_ref     0.1057
_refine_ls_goodness_of_fit_ref     1.041
_refine_ls_restrained_S_all     1.041
_refine_ls_number_reflns     2123
_refine_ls_number_parameters     132
_refine_ls_number_restraints     0
_refine_ls_hydrogen_treatment     constr
_refine_ls_weighting_scheme     calc
_refine_ls_weighting_details
         'calc w=1/[\s^2^(Fo^2^)+(0.0546P)^2^+0.8978P] where P=(Fo^2^+2Fc^2^)/3'
_atom_sites_solution_hydrogens     geom
_atom_sites_solution_primary     direct
_atom_sites_solution_secondary     difmap
_refine_ls_shift/su_max     0.002
_refine_ls_shift/su_mean     0.000
_refine_diff_density_max     0.441
_refine_diff_density_min     -0.373
_refine_ls_extinction_method     none
_refine_ls_extinction_coef     ?
loop_
    _atom_type_symbol
    _atom_type_description
    _atom_type_scat_dispersion_real
    _atom_type_scat_dispersion_imag
    _atom_type_scat_source
    'C' 'C' 0.0033 0.0016
                         'International Tables Vol C Tables 4.2.6.8 and 6.1.1.4'
    'H' 'H' 0.0000 0.0000
                         'International Tables Vol C Tables 4.2.6.8 and 6.1.1.4'
    'Cr' 'Cr' 0.3209 0.6236
                         'International Tables Vol C Tables 4.2.6.8 and 6.1.1.4'
    'N' 'N' 0.0061 0.0033
                         'International Tables Vol C Tables 4.2.6.8 and 6.1.1.4'
    'O' 'O' 0.0106 0.0060
                         'International Tables Vol C Tables 4.2.6.8 and 6.1.1.4'
_computing_data_collection     'CAD4 Express (Enraf--Nonius, 1994)'
_computing_cell_refinement     'CAD4 Express (Enraf--Nonius, 1994)'
_computing_data_reduction     'XCAD4 (Harms & Wocadlo, 1996)'
_computing_structure_solution     'SHELXS97 (Sheldrick, 2008)'
_computing_structure_refinement     'SHELXL97 (Sheldrick, 2008)'
_computing_molecular_graphics
      'Ortep32 for Windows (Farrugia, 1998); DIAMOND (Brandenburg & Putz, 2005)'
_computing_publication_material
                                   'WinGX publication routines (Farrugia, 1999)'
loop_
    _atom_site_type_symbol
    _atom_site_label
    _atom_site_fract_x
    _atom_site_fract_y
    _atom_site_fract_z
    _atom_site_U_iso_or_equiv
    _atom_site_adp_type
    _atom_site_calc_flag
    _atom_site_refinement_flags
    _atom_site_occupancy
    _atom_site_disorder_assembly
    _atom_site_disorder_group
    Cr Cr1 0.51253(3) 0.65455(6) 0.34930(3) 0.03488(15) Uani d . 1 . .
    O O1 0.5000 0.5931(6) 0.2500 0.0760(11) Uani d S 1 . .
    O O2 0.63121(14) 0.6372(3) 0.41598(13) 0.0434(5) Uani d . 1 . .
    O O3 0.4736(2) 0.8522(3) 0.35084(18) 0.0672(7) Uani d . 1 . .
    O O4 0.44934(17) 0.5121(3) 0.37400(14) 0.0544(6) Uani d . 1 . .
    O O5 0.7372(2) -0.1246(3) 0.67939(16) 0.0607(7) Uani d . 1 . .
    O O6 0.6258(2) -0.0987(3) 0.55077(17) 0.0687(7) Uani d . 1 . .
    N N1 0.70398(18) 0.4291(3) 0.55486(16) 0.0416(6) Uani d . 1 . .
    H H1 0.6730 0.5020 0.5139 0.050 Uiso calc R 1 . .
    N N2 0.58479(19) 0.2213(4) 0.47828(16) 0.0544(7) Uani d . 1 . .
    H H2A 0.5568 0.3004 0.4397 0.065 Uiso calc R 1 . .
    H H2B 0.5594 0.1155 0.4719 0.065 Uiso calc R 1 . .
    N N3 0.69260(19) -0.0377(3) 0.61537(17) 0.0425(6) Uani d . 1 . .
    C C1 0.6667(2) 0.2622(4) 0.54739(17) 0.0351(6) Uani d . 1 . .
    C C2 0.72292(19) 0.1482(3) 0.61610(16) 0.0317(5) Uani d . 1 . .
    C C3 0.8061(2) 0.2088(4) 0.68474(18) 0.0402(6) Uani d . 1 . .
    H H3 0.8409 0.1320 0.7296 0.048 Uiso calc R 1 . .
    C C4 0.8388(2) 0.3827(4) 0.6881(2) 0.0499(8) Uani d . 1 . .
    H H4 0.8953 0.4252 0.7345 0.060 Uiso calc R 1 . .
    C C5 0.7856(2) 0.4899(4) 0.6213(2) 0.0494(8) Uani d . 1 . .
    H H5 0.8063 0.6077 0.6218 0.059 Uiso calc R 1 . .
loop_
    _atom_site_aniso_label
    _atom_site_aniso_U_11
    _atom_site_aniso_U_22
    _atom_site_aniso_U_33
    _atom_site_aniso_U_12
    _atom_site_aniso_U_13
    _atom_site_aniso_U_23
    Cr1 0.0320(2) 0.0429(3) 0.0274(2) 0.0004(2) 0.01125(17) 0.00519(19)
    O1 0.073(2) 0.122(3) 0.0321(17) 0.000 0.0232(17) 0.000
    O2 0.0357(9) 0.0461(11) 0.0406(11) -0.0011(9) 0.0101(9) 0.0065(9)
    O3 0.0642(15) 0.0518(14) 0.0762(18) 0.0208(12) 0.0233(14) 0.0154(12)
    O4 0.0483(12) 0.0604(14) 0.0583(13) -0.0093(11) 0.0272(11) 0.0052(11)
    O5 0.0850(18) 0.0428(13) 0.0624(15) 0.0050(12) 0.0402(15) 0.0172(11)
    O6 0.0712(16) 0.0492(13) 0.0703(17) -0.0253(12) 0.0182(14) -0.0142(12)
    N1 0.0445(13) 0.0357(12) 0.0502(15) 0.0080(11) 0.0263(12) 0.0123(11)
    N2 0.0428(14) 0.0691(18) 0.0389(14) -0.0034(13) 0.0072(12) 0.0105(13)
    N3 0.0505(14) 0.0339(12) 0.0511(15) -0.0035(11) 0.0298(12) -0.0016(12)
    C1 0.0334(12) 0.0418(15) 0.0339(14) 0.0036(12) 0.0186(11) 0.0044(12)
    C2 0.0343(12) 0.0304(12) 0.0323(13) 0.0013(11) 0.0168(11) 0.0004(11)
    C3 0.0407(14) 0.0429(15) 0.0327(14) 0.0044(12) 0.0128(12) 0.0036(12)
    C4 0.0453(16) 0.0486(18) 0.0464(17) -0.0110(14) 0.0122(14) -0.0121(14)
    C5 0.0550(18) 0.0321(15) 0.068(2) -0.0080(13) 0.0342(17) -0.0074(14)
_geom_special_details
;
 All esds (except the esd in the dihedral angle between two l.s. planes)
 are estimated using the full covariance matrix.  The cell esds are taken
 into account individually in the estimation of esds in distances, angles
 and torsion angles; correlations between esds in cell parameters are only
 used when they are defined by crystal symmetry.  An approximate (isotropic)
 treatment of cell esds is used for estimating esds involving l.s. planes.
;
loop_
    _geom_bond_atom_site_label_1
    _geom_bond_atom_site_label_2
    _geom_bond_site_symmetry_2
    _geom_bond_distance
    _geom_bond_publ_flag
    Cr1 O3 . 1.588(2) ?
    Cr1 O4 . 1.603(2) ?
    Cr1 O2 . 1.625(2) ?
    Cr1 O1 . 1.7601(14) ?
    O1 Cr1 2_655 1.7601(14) ?
    O5 N3 . 1.219(3) ?
    O6 N3 . 1.221(4) ?
    N1 C5 . 1.336(4) ?
    N1 C1 . 1.344(4) ?
    N1 H1 . 0.8600 ?
    N2 C1 . 1.320(4) ?
    N2 H2A . 0.8600 ?
    N2 H2B . 0.8600 ?
    N3 C2 . 1.457(3) ?
    C1 C2 . 1.416(4) ?
    C2 C3 . 1.366(4) ?
    C3 C4 . 1.377(4) ?
    C3 H3 . 0.9300 ?
    C4 C5 . 1.356(5) ?
    C4 H4 . 0.9300 ?
    C5 H5 . 0.9300 ?
loop_
    _geom_angle_atom_site_label_1
    _geom_angle_atom_site_label_2
    _geom_angle_atom_site_label_3
    _geom_angle_site_symmetry_1
    _geom_angle_site_symmetry_3
    _geom_angle
    _geom_angle_publ_flag
    O3 Cr1 O4 . . 110.50(14) ?
    O3 Cr1 O2 . . 110.01(13) ?
    O4 Cr1 O2 . . 108.49(11) ?
    O3 Cr1 O1 . . 112.62(17) ?
    O4 Cr1 O1 . . 107.14(15) ?
    O2 Cr1 O1 . . 107.93(9) ?
    Cr1 O1 Cr1 2_655 . 149.8(3) ?
    C5 N1 C1 . . 124.7(3) ?
    C5 N1 H1 . . 117.7 ?
    C1 N1 H1 . . 117.7 ?
    C1 N2 H2A . . 120.0 ?
    C1 N2 H2B . . 120.0 ?
    H2A N2 H2B . . 120.0 ?
    O5 N3 O6 . . 123.8(3) ?
    O5 N3 C2 . . 117.6(3) ?
    O6 N3 C2 . . 118.6(3) ?
    N2 C1 N1 . . 118.1(3) ?
    N2 C1 C2 . . 127.3(3) ?
    N1 C1 C2 . . 114.6(2) ?
    C3 C2 C1 . . 121.3(3) ?
    C3 C2 N3 . . 118.2(2) ?
    C1 C2 N3 . . 120.4(2) ?
    C2 C3 C4 . . 120.5(3) ?
    C2 C3 H3 . . 119.7 ?
    C4 C3 H3 . . 119.7 ?
    C5 C4 C3 . . 117.7(3) ?
    C5 C4 H4 . . 121.2 ?
    C3 C4 H4 . . 121.2 ?
    N1 C5 C4 . . 121.1(3) ?
    N1 C5 H5 . . 119.4 ?
    C4 C5 H5 . . 119.4 ?
loop_
    _geom_hbond_atom_site_label_D
    _geom_hbond_atom_site_label_H
    _geom_hbond_atom_site_label_A
    _geom_hbond_site_symmetry_A
    _geom_hbond_distance_DH
    _geom_hbond_distance_HA
    _geom_hbond_distance_DA
    _geom_hbond_angle_DHA
    N1 H1 O2 . 0.86 1.87 2.707(3) 164.6
    N2 H2A O4 . 0.86 2.17 2.974(4) 154.7
    N2 H2B O6 . 0.86 2.06 2.654(4) 125.1
    N2 H2B O6 5_656 0.86 2.59 3.061(4) 115.8
    C3 H3 O4 8_556 0.93 2.58 3.494(4) 166.5
    C4 H4 O3 8_566 0.93 2.50 3.337(4) 149.6
    C5 H5 O2 7_666 0.93 2.34 3.232(4) 159.5
data_global
_journal_date_recd_electronic     2008-12-12
_journal_date_accepted     2008-12-17
_journal_name_full     'Acta Crystallographica, Section E'
_journal_year     2009
_journal_volume     65
_journal_issue      1
_journal_page_first     m123
_journal_page_last     m123
_journal_paper_category     QM
_journal_coeditor_code     DN2417
_publ_contact_author_name     'Dr. Akriche Samah'
_publ_contact_author_address
;
Laboratoire de Chimie des Mat\'eriaux
Facult\'e des Sciences de Bizerte
7021 Zarzouna Bizerte
Tunisie.
;
_publ_contact_author_email     'samah.akriche@fsb.rnu.tn'
_publ_contact_author_fax     '216 72 590 566'
_publ_contact_author_phone     '216 72 591 906'
_publ_section_title
;
Bis(2-amino-3-nitropyridinium) dichromate(VI)
;
_publ_section_title_footnote     .
loop_
    _publ_author_name
    _publ_author_footnote
    _publ_author_address
    'Akriche, Samah' .
;
Laboratoire de chimie des Mat\'eriaux
Facult\'e des Sciences de Bizerte
7021 Zarzouna Bizerte
Tunisia
;
    'Rzaigui, Mohamed' .
;
Laboratoire de chimie des Mat\'eriaux
Facult\'e des Sciences de Bizerte
7021 Zarzouna Bizerte
Tunisia
;
