# Supplementary material for: Bis(2-amino-3-nitro­pyridinium) dichromate(VI)
Source: Acta Crystallogr Sect E Struct Rep Online. 2008 Dec 20;65(Pt 1):m123. doi: 10.1107/S1600536808043018 (PMC2968023; doi:10.1107/S1600536808043018)
Supplement: Supplementary file 2 [file e-65-0m123-Isup2.hkl]

#
# h,k,l, Fc-squared, Fo-squared, sigma(Fo-squared) and status flag
#
data_I
_shelx_title ' cad4 in C 2/c'
_shelx_refln_list_code          4
_shelx_F_calc_maximum      344.61
_exptl_crystal_F_000      1000.00
_reflns_d_resolution_high  0.7578
 
loop_
 _symmetry_equiv_pos_as_xyz
 'x, y, z'
 '-x, y, -z+1/2'
 'x+1/2, y+1/2, z'
 '-x+1/2, y+1/2, -z+1/2'
 '-x, -y, -z'
 'x, -y, z-1/2'
 '-x+1/2, -y+1/2, -z'
 'x+1/2, -y+1/2, z-1/2'
 
_cell_length_a    14.7986
_cell_length_b     7.4640
_cell_length_c    17.8701
_cell_angle_alpha  90.000
_cell_angle_beta  116.706
_cell_angle_gamma  90.000
 
_shelx_F_squared_multiplier     1.000
 
loop_
 _refln_index_h
 _refln_index_k
 _refln_index_l
 _refln_F_squared_calc
 _refln_F_squared_meas
 _refln_F_squared_sigma
 _refln_observed_status
   2   0   0     1617.82     2050.39     16.78 o
   4   0   0    30081.89    29582.99    266.17 o
   6   0   0    21794.87    21850.69    261.54 o
   8   0   0     3913.21     3736.14     46.54 o
  10   0   0     3524.70     3735.82     55.12 o
  12   0   0      120.03      132.39     20.24 o
  14   0   0      674.75      665.96     63.27 o
  16   0   0       52.88       73.47     26.95 o
   1   1   0     8757.59     9572.10     92.63 o
   3   1   0    29000.89    29884.42    511.56 o
   5   1   0     1676.54     1555.23     24.65 o
   7   1   0     4190.50     4303.87     47.06 o
   9   1   0       83.83       64.82     16.72 o
  11   1   0      342.62      318.59     51.41 o
  13   1   0       20.94       13.43     29.09 o
  15   1   0      351.76      282.25     42.70 o
  17   1   0       17.94       41.01     32.78 o
   0   2   0       61.58       69.98     11.80 o
   2   2   0     5527.82     5521.34     72.93 o
   4   2   0        3.95       14.19     10.76 o
   6   2   0     1224.47     1269.14     25.92 o
   8   2   0     1207.08     1221.81     69.58 o
  10   2   0      131.61      103.36     19.23 o
  12   2   0     1273.10     1241.37     40.05 o
  14   2   0        4.86      -33.60     33.60 o
  16   2   0        4.02        1.98     35.96 o
   1   3   0     4735.47     4530.17    112.88 o
   3   3   0     1734.83     1619.87     26.83 o
   5   3   0     8521.66     8266.86     64.08 o
   7   3   0     7297.08     7084.67    183.32 o
   9   3   0     3468.59     3419.59     53.75 o
  11   3   0     2419.81     2335.48     50.71 o
  13   3   0       40.94        0.99     34.12 o
  15   3   0      603.37      530.99     37.17 o
   0   4   0    15917.13    16015.28    150.28 o
   2   4   0     3339.12     3198.52     40.95 o
   4   4   0     3820.30     3929.05     48.15 o
   6   4   0     3507.36     3232.66     48.06 o
   8   4   0     9946.49     9709.42     89.19 o
  10   4   0      192.25      166.83     22.84 o
  12   4   0       99.22      133.85     23.28 o
  14   4   0      250.54      230.12     29.68 o
   1   5   0      907.93      883.94     26.44 o
   3   5   0        9.48        4.82     20.99 o
   5   5   0       38.71        8.95     29.63 o
   7   5   0      408.60      431.29     25.38 o
   9   5   0       99.59      100.06     22.22 o
  11   5   0        1.44       43.28     25.73 o
  13   5   0        0.36      -37.16     37.16 o
  15   5   0       10.07       -6.26     42.95 o
   0   6   0     3374.79     3255.82     74.67 o
   2   6   0     3330.76     3185.71     75.94 o
   4   6   0     4641.62     4460.50     64.65 o
   6   6   0      697.16      672.08     31.23 o
   8   6   0      821.57      752.89     34.16 o
  10   6   0      132.93      168.24     36.73 o
  12   6   0        1.84       21.77     38.27 o
   1   7   0     1238.64     1153.28     38.24 o
   3   7   0     2273.56     2095.42     49.85 o
   5   7   0      175.83      157.81     25.59 o
   7   7   0     1528.29     1376.21     47.02 o
   9   7   0       89.37       76.01     25.25 o
  11   7   0      181.58      289.90     75.14 o
   0   8   0      781.00      608.75     51.21 o
   2   8   0        5.33       29.64     30.83 o
   4   8   0        5.17      -19.61     30.99 o
   6   8   0       25.32      -30.10     38.11 o
   8   8   0      123.05      182.84     55.50 o
  10   8   0      124.19      164.86     32.53 o
   1   9   0      242.94      226.73     32.57 o
   3   9   0      119.18      120.80     28.89 o
   5   9   0      110.40      112.79     30.38 o
   7   9   0      133.05      170.11     32.80 o
 -17   1   1      617.05      639.81     41.44 o
 -15   1   1      142.38       75.14     40.42 o
 -13   1   1      536.34      493.72     37.94 o
 -11   1   1     2367.36     2353.23     47.49 o
  -9   1   1    13923.75    13656.32    186.07 o
  -7   1   1     4447.98     3948.23     43.56 o
  -5   1   1     4478.76     4072.19     36.87 o
  -3   1   1    37564.63    37775.88    458.47 o
  -1   1   1     9077.20     9977.96     67.63 o
   1   1   1    39146.38    40116.84   1379.30 o
   3   1   1    25860.92    26448.03    428.11 o
   5   1   1    10554.67    10949.14    119.85 o
   7   1   1     8663.00     8917.99     68.30 o
   9   1   1       53.18       45.78     29.36 o
  11   1   1      210.83      203.79     21.56 o
  13   1   1      176.77      158.70     25.46 o
  15   1   1        2.28       20.94     35.60 o
 -16   2   1      675.77      732.73     44.98 o
 -14   2   1     2038.02     1955.93     99.20 o
 -12   2   1     1891.29     1995.69     58.25 o
 -10   2   1     4266.18     4213.64     76.21 o
  -8   2   1    14914.48    14585.24    102.04 o
  -6   2   1     7808.42     7365.45    103.69 o
  -4   2   1    17475.28    16390.83    317.38 o
  -2   2   1     5112.72     5134.20     36.49 o
   0   2   1    44187.08    42842.95    282.66 o
   2   2   1     2452.97     2293.85    100.88 o
   4   2   1        5.66       67.96     36.60 o
   6   2   1     3265.26     3285.50     68.17 o
   8   2   1      840.79      863.10     36.73 o
  10   2   1      102.07      128.93     27.08 o
  12   2   1      192.97      186.15     32.58 o
  14   2   1      143.38      147.79     26.27 o
  16   2   1        7.96      -55.37     67.10 o
 -15   3   1       96.98       96.00     26.07 o
 -13   3   1      123.79      177.72     24.65 o
 -11   3   1       31.74       28.16     22.10 o
  -9   3   1     1150.20     1203.66     33.79 o
  -7   3   1       15.50       -8.85     18.79 o
  -5   3   1        3.11       28.69     14.08 o
  -3   3   1    13538.38    14615.41    156.64 o
  -1   3   1     9883.41    10196.04     96.92 o
   1   3   1      212.07      268.49     13.74 o
   3   3   1      142.84      130.76     11.42 o
   5   3   1     3695.20     3873.30     71.38 o
   7   3   1      586.82      526.85     28.82 o
   9   3   1      104.37      185.81     41.36 o
  11   3   1       94.97      116.00     21.66 o
  13   3   1       94.85       56.65     51.81 o
  15   3   1       98.95       95.79     29.08 o
 -16   4   1      214.45      275.26     49.40 o
 -14   4   1      171.75      176.34     27.33 o
 -12   4   1     1253.20     1136.73     41.64 o
 -10   4   1     1138.71     1026.24     36.68 o
  -8   4   1     1771.41     1603.69     61.80 o
  -6   4   1     2871.24     2904.16     73.19 o
  -4   4   1     1119.35      967.32     41.89 o
  -2   4   1    15475.74    16371.32    144.71 o
   0   4   1      254.53      369.29     17.16 o
   2   4   1      130.47      162.42     21.38 o
   4   4   1      172.22      164.95     15.97 o
   6   4   1        4.90      -15.16     22.04 o
   8   4   1     1784.26     1737.60     54.09 o
  10   4   1      287.29      324.73     27.09 o
  12   4   1       40.19        8.13     27.60 o
  14   4   1        3.34      -18.31     45.18 o
 -15   5   1      411.48      366.29     36.53 o
 -13   5   1      183.35      127.24     30.68 o
 -11   5   1      683.66      643.91     35.89 o
  -9   5   1     3134.92     3061.40     57.77 o
  -7   5   1     2374.16     2377.37     77.15 o
  -5   5   1     3396.72     3308.75    125.34 o
  -3   5   1     6082.25     6180.14    112.67 o
  -1   5   1    11113.36    10928.09     84.03 o
   1   5   1     2565.12     2358.27     52.89 o
   3   5   1     1394.61     1346.35     40.08 o
   5   5   1     3321.06     3215.79    144.65 o
   7   5   1      469.36      450.26     27.71 o
   9   5   1      439.25      387.48     27.82 o
  11   5   1       75.48       60.14     24.11 o
  13   5   1       17.84       21.93     43.90 o
 -14   6   1        8.36       -4.75     52.89 o
 -12   6   1      263.53      257.86     32.61 o
 -10   6   1       65.80       25.73     65.89 o
  -8   6   1     1039.13     1061.88     57.98 o
  -6   6   1     1146.35     1095.25     37.19 o
  -4   6   1       30.31       40.76     17.77 o
  -2   6   1      637.03      538.41     27.39 o
   0   6   1      787.67      705.94     29.18 o
   2   6   1      167.53      144.04     20.65 o
   4   6   1      430.66      394.92     26.13 o
   6   6   1        7.89       41.70     34.65 o
   8   6   1       95.06      114.19     31.44 o
  10   6   1       67.25       79.05     25.75 o
  12   6   1        1.01       34.39     38.14 o
 -11   7   1        0.80      -37.89     54.29 o
  -9   7   1        1.39       20.56     26.67 o
  -7   7   1      828.62      791.26     39.00 o
  -5   7   1        8.72      -17.40     31.43 o
  -3   7   1      304.26      350.95     26.62 o
  -1   7   1      348.16      332.01     27.14 o
   1   7   1      404.75      394.34     28.63 o
   3   7   1      345.87      317.43     25.40 o
   5   7   1       85.27       84.78     22.45 o
   7   7   1       16.24       34.29     27.43 o
   9   7   1       57.53       12.29     31.45 o
  11   7   1        1.40      -15.06     52.21 o
 -10   8   1     1037.61     1015.95     50.44 o
  -8   8   1      227.34      293.50     61.67 o
  -6   8   1      677.06      695.44     39.00 o
  -4   8   1      242.29      361.81    128.69 o
  -2   8   1      911.29      888.64     39.86 o
   0   8   1      579.92      603.02     34.92 o
   2   8   1       41.03       42.79     39.14 o
   4   8   1      415.77      428.36     39.68 o
   6   8   1      178.15      200.17     30.03 o
   8   8   1        0.20       18.11     39.76 o
  -7   9   1      187.59      165.81     34.55 o
  -5   9   1       37.54       49.43     60.79 o
  -3   9   1      145.83      109.12     29.36 o
  -1   9   1      303.92      316.72     32.88 o
   1   9   1      164.49      202.51     44.10 o
   3   9   1      204.74      149.85     31.19 o
   5   9   1       61.96       87.99     29.25 o
 -18   0   2      602.96      591.61     42.89 o
 -16   0   2     1827.58     1823.95     55.26 o
 -14   0   2     1206.74     1179.32     41.78 o
 -12   0   2     4133.82     3807.03     60.57 o
 -10   0   2     2075.73     1869.29     37.10 o
  -8   0   2     7949.53     7568.03    129.63 o
  -6   0   2       55.09       45.85      9.19 o
  -4   0   2    38334.37    34004.27    122.85 o
  -2   0   2     2699.25     2648.94     18.34 o
   0   0   2      297.16      358.82     14.88 o
   2   0   2     5312.00     6353.29    168.37 o
   4   0   2    16098.44    18770.53    494.94 o
   6   0   2     8977.56    10379.96     75.98 o
   8   0   2      156.65      135.50     19.04 o
  10   0   2      446.58      480.78     24.28 o
  12   0   2      395.72      394.35     27.49 o
  14   0   2      758.20      737.03     38.44 o
  16   0   2      731.80      657.72     43.16 o
 -17   1   2      780.77      783.44     62.00 o
 -15   1   2      427.79      480.10     63.88 o
 -13   1   2     1181.83     1125.28     41.62 o
 -11   1   2     3351.16     3402.62     59.79 o
  -9   1   2     5511.83     5222.58     57.43 o
  -7   1   2      874.23      718.24     20.38 o
  -5   1   2      227.92      306.61     12.94 o
  -3   1   2     5414.92     5151.32     80.03 o
  -1   1   2     9477.62     9753.62     53.08 o
   1   1   2       20.32       56.97      7.02 o
   3   1   2     3887.59     4016.43     33.98 o
   5   1   2        9.83        3.56     35.66 o
   7   1   2      722.01      719.91     27.68 o
   9   1   2      688.96      642.31     27.57 o
  11   1   2      535.28      559.68     31.03 o
  13   1   2      362.07      389.29     29.51 o
  15   1   2      106.04       69.86     34.74 o
 -16   2   2      387.48      357.12     34.83 o
 -14   2   2       50.65       35.69     56.17 o
 -12   2   2       20.53       18.13     27.24 o
 -10   2   2      464.36      474.13     24.50 o
  -8   2   2      567.09      497.72     40.08 o
  -6   2   2     4631.76     4540.42     44.74 o
  -4   2   2     5437.11     5800.73     43.89 o
  -2   2   2     1370.47     1499.36     20.90 o
   0   2   2        0.66       13.28     15.08 o
   2   2   2     6845.78     7146.70     51.09 o
   4   2   2        6.30       21.92      9.19 o
   6   2   2      307.42      341.24     47.05 o
   8   2   2      105.39      140.97     17.19 o
  10   2   2       45.77       15.24     21.87 o
  12   2   2     1277.50     1212.76     48.06 o
  14   2   2       46.80       44.84     24.35 o
  16   2   2       37.13       44.05     45.31 o
 -17   3   2      252.70      249.60     35.90 o
 -15   3   2     1337.41     1187.53    114.15 o
 -13   3   2      317.20      308.10     28.61 o
 -11   3   2     5681.19     5574.15     98.93 o
  -9   3   2     9198.47     8862.36     82.56 o
  -7   3   2     2561.74     2449.30     45.11 o
  -5   3   2    17295.91    17655.79    186.54 o
  -3   3   2     4057.15     3816.89     39.62 o
  -1   3   2    18336.29    19027.87    116.31 o
   1   3   2     3770.02     4751.18     42.89 o
   3   3   2       21.40       36.60     11.06 o
   5   3   2     3855.80     4028.41     48.01 o
   7   3   2     1070.11     1110.31     31.23 o
   9   3   2     2010.43     2019.15     45.03 o
  11   3   2      851.15      867.46     35.39 o
  13   3   2       38.45       32.28     29.47 o
  15   3   2      336.60      346.55     32.49 o
 -16   4   2       19.57       37.73     57.58 o
 -14   4   2       76.24       47.83     38.37 o
 -12   4   2     2586.49     2542.78     72.99 o
 -10   4   2       15.50       25.15     26.30 o
  -8   4   2     4536.05     4440.70    114.22 o
  -6   4   2      219.33      256.01     39.28 o
  -4   4   2     5931.90     5644.63     56.31 o
  -2   4   2     2731.74     2779.03     75.94 o
   0   4   2     3257.10     3446.04     42.37 o
   2   4   2      123.28      164.53     13.96 o
   4   4   2      187.47      123.76     15.15 o
   6   4   2      346.47      337.61     21.72 o
   8   4   2     2436.05     2478.14    106.17 o
  10   4   2        2.77       -6.09     27.62 o
  12   4   2       42.17       43.10     27.55 o
  14   4   2       71.82       99.53     38.47 o
 -15   5   2        9.31       46.38     37.33 o
 -13   5   2      135.20      123.54     27.29 o
 -11   5   2      131.80      101.92     37.54 o
  -9   5   2      192.93      236.23     23.55 o
  -7   5   2       10.27      -11.30     26.61 o
  -5   5   2        2.84        5.18     15.21 o
  -3   5   2      569.22      569.33     38.88 o
  -1   5   2      178.98      162.24     17.30 o
   1   5   2      357.39      342.34     19.95 o
   3   5   2        1.62       14.12     14.36 o
   5   5   2      634.66      634.21     35.46 o
   7   5   2     1242.16     1163.47     42.50 o
   9   5   2      126.81       73.19     35.99 o
  11   5   2        5.33      -34.21     34.21 o
  13   5   2       58.41       51.71     51.34 o
 -14   6   2      211.31      212.93     66.63 o
 -12   6   2      487.53      470.87     37.54 o
 -10   6   2      930.20      875.71     95.45 o
  -8   6   2      194.10      235.15     38.54 o
  -6   6   2      211.64      238.73     22.56 o
  -4   6   2        2.28       -3.76     35.06 o
  -2   6   2      667.09      659.14     27.52 o
   0   6   2     1266.52     1253.67     34.98 o
   2   6   2        2.12       -4.69     25.54 o
   4   6   2      139.07      117.61     20.38 o
   6   6   2       91.85       64.27     60.79 o
   8   6   2       39.45       27.42     33.18 o
  10   6   2      101.45      131.76     60.73 o
  12   6   2      218.39      274.92     85.13 o
 -11   7   2      416.98      441.75     65.42 o
  -9   7   2      700.28      698.72     39.86 o
  -7   7   2      153.68      127.46     26.68 o
  -5   7   2      972.81      975.79     37.87 o
  -3   7   2      208.73      221.50     29.43 o
  -1   7   2      239.35      217.77     24.09 o
   1   7   2      163.51      144.48     24.59 o
   3   7   2       62.26       77.57     28.49 o
   5   7   2       33.50      -10.10     40.08 o
   7   7   2       18.90       18.00     35.16 o
   9   7   2      336.92      387.74     46.72 o
  11   7   2      117.29      160.16     31.75 o
 -10   8   2       28.57       89.79     62.07 o
  -8   8   2        9.96       46.35     29.55 o
  -6   8   2       25.55       57.71     24.27 o
  -4   8   2        4.14       -2.97     43.84 o
  -2   8   2        2.25       21.67     31.77 o
   0   8   2       17.29       55.13     44.10 o
   2   8   2       51.36      125.05     22.18 o
   4   8   2      228.48      235.05     27.87 o
   6   8   2        0.38      -36.35     36.35 o
   8   8   2       19.27       39.67     31.12 o
  -7   9   2      345.81      320.95     37.01 o
  -5   9   2      210.11      277.99     30.89 o
  -3   9   2       58.75       51.25     34.14 o
  -1   9   2       72.51       78.64     31.30 o
   1   9   2       22.61       22.25     38.67 o
   3   9   2        0.74       46.30     27.75 o
   5   9   2       18.43        5.97     34.05 o
 -17   1   3      286.28      302.56     33.00 o
 -15   1   3      815.65      796.40     38.17 o
 -13   1   3     1172.58     1162.10     38.87 o
 -11   1   3      590.22      541.35     25.88 o
  -9   1   3      127.41      115.47     16.23 o
  -7   1   3      551.22      534.82     26.74 o
  -5   1   3      134.44      143.07     10.95 o
  -3   1   3     5637.59     5881.60     41.89 o
  -1   1   3     2638.55     2822.52     23.22 o
   1   1   3     6085.28     6438.37     47.02 o
   3   1   3      122.93      376.40     70.92 o
   5   1   3    11692.65    12246.66     92.77 o
   7   1   3     1000.49      889.82     30.36 o
   9   1   3      965.24     1054.64     77.62 o
  11   1   3      174.20      228.53     24.75 o
  13   1   3     1349.06     1352.97     44.69 o
  15   1   3      519.28      565.67     40.43 o
 -18   2   3      605.18      591.47     50.00 o
 -16   2   3      117.21      156.53     32.04 o
 -14   2   3      952.46      848.27     44.44 o
 -12   2   3     3213.43     3066.95    105.50 o
 -10   2   3     2216.64     2204.84     42.32 o
  -8   2   3     4091.15     4156.77     49.39 o
  -6   2   3       10.69        4.02     15.21 o
  -4   2   3    10936.45    12195.11    135.80 o
  -2   2   3     2692.65     2980.10     75.74 o
   0   2   3     9718.70    10067.01    110.53 o
   2   2   3     3773.94     4135.62     74.20 o
   4   2   3      535.69      807.45     21.18 o
   6   2   3     3819.59     4077.91     49.43 o
   8   2   3     6336.42     6398.51     74.94 o
  10   2   3     3717.28     3800.16     62.36 o
  12   2   3      392.16      483.03     30.43 o
  14   2   3     1231.06     1188.63     47.17 o
 -17   3   3      249.94      230.61     34.61 o
 -15   3   3       30.66       11.74     28.47 o
 -13   3   3       27.04       17.10     32.07 o
 -11   3   3     1199.22     1242.94     37.54 o
  -9   3   3      112.07      114.65     55.70 o
  -7   3   3      990.37     1006.10     27.73 o
  -5   3   3     1418.12     1538.55     28.48 o
  -3   3   3     6392.79     7035.27     53.46 o
  -1   3   3        4.11       -6.40     12.70 o
   1   3   3       83.53       77.91     10.85 o
   3   3   3     2809.62     3103.26     39.48 o
   5   3   3      696.21      752.87     24.54 o
   7   3   3       26.91       52.27     28.15 o
   9   3   3       44.94       69.96     46.45 o
  11   3   3      110.31      116.44     23.76 o
  13   3   3        8.55      -35.78     35.78 o
  15   3   3        4.51      -29.78     40.88 o
 -16   4   3       51.87       70.12     48.26 o
 -14   4   3      470.70      453.28     42.83 o
 -12   4   3       27.27        7.33     32.52 o
 -10   4   3      936.57      940.32     61.00 o
  -8   4   3      307.04      383.81     89.95 o
  -6   4   3      197.41      172.84     17.20 o
  -4   4   3      825.17      997.47     26.35 o
  -2   4   3     3117.08     3439.50     43.27 o
   0   4   3      138.18      202.67     14.82 o
   2   4   3     1271.02     1362.02     29.95 o
   4   4   3     1217.31     1200.12     78.29 o
   6   4   3     1999.05     2027.96     42.27 o
   8   4   3     2899.70     2903.39     54.55 o
  10   4   3      525.63      534.87     31.32 o
  12   4   3      725.68      705.60     39.90 o
  14   4   3      284.79      270.90     34.93 o
 -15   5   3       53.08       35.18     33.57 o
 -13   5   3      299.58      347.27     40.22 o
 -11   5   3      611.15      537.96     32.58 o
  -9   5   3        5.35       13.25     21.80 o
  -7   5   3      109.94       99.53     22.12 o
  -5   5   3      154.99      160.53     18.48 o
  -3   5   3        6.09        4.91     16.10 o
  -1   5   3     2471.44     2612.53    155.57 o
   1   5   3      696.99      721.36     26.45 o
   3   5   3      220.80      281.85     21.31 o
   5   5   3     1654.25     1831.85     50.81 o
   7   5   3      478.18      534.10     31.06 o
   9   5   3     2055.20     2043.78     55.24 o
  11   5   3      366.88      409.69     33.76 o
  13   5   3      363.36      424.66     39.33 o
 -14   6   3       27.60      -10.75     37.30 o
 -12   6   3      244.67      247.04     30.69 o
 -10   6   3      217.39      235.72     27.11 o
  -8   6   3       84.35       66.31     21.52 o
  -6   6   3      114.01      122.21     19.31 o
  -4   6   3      654.39      678.42     29.10 o
  -2   6   3        5.31       38.25     19.34 o
   0   6   3      419.82      380.15     33.45 o
   2   6   3     2118.68     2182.64     84.92 o
   4   6   3      229.85      224.97     24.80 o
   6   6   3      251.73      323.84     27.49 o
   8   6   3     1130.88     1128.03     43.15 o
  10   6   3        5.64       18.49     27.82 o
  12   6   3       84.75      123.58     28.72 o
 -13   7   3       30.94       26.73     33.18 o
 -11   7   3      237.53      229.23     35.64 o
  -9   7   3        0.37       52.36     24.82 o
  -7   7   3       14.18       24.12     27.83 o
  -5   7   3        4.74        5.82     28.81 o
  -3   7   3      112.57      128.36     26.21 o
  -1   7   3      123.66       70.39     27.02 o
   1   7   3        9.15      -29.16     29.16 o
   3   7   3      640.53      627.73     32.83 o
   5   7   3      155.60      108.52     25.07 o
   7   7   3      160.35      160.55     29.05 o
   9   7   3      226.47      304.82     33.49 o
 -10   8   3      195.35      245.36     34.16 o
  -8   8   3       34.01       68.02     39.81 o
  -6   8   3       90.82      101.98     23.71 o
  -4   8   3       16.77       30.32     24.43 o
  -2   8   3       57.92       62.39     31.57 o
   0   8   3       34.46       56.88     28.27 o
   2   8   3      145.99      155.12     26.92 o
   4   8   3      348.99      376.78     33.98 o
   6   8   3      593.54      584.94     40.80 o
   8   8   3      103.21       48.56     91.02 o
  -7   9   3       29.08        6.92     40.90 o
  -5   9   3       25.17      -52.82     52.82 o
  -3   9   3        4.32       12.79     37.16 o
  -1   9   3       34.32       15.17     36.33 o
   1   9   3      148.97      128.49    100.74 o
   3   9   3       23.33       33.35     65.35 o
   5   9   3       16.33       44.81     27.99 o
 -18   0   4        6.00       33.54     31.69 o
 -16   0   4       72.07       78.30     24.59 o
 -14   0   4        0.37       -3.10     22.61 o
 -12   0   4     3973.99     3861.76     59.80 o
 -10   0   4      818.46      956.19     27.58 o
  -8   0   4       13.11       24.05     10.43 o
  -6   0   4     1400.38     1145.79     45.44 o
  -4   0   4   118757.41    96868.34    669.28 o
  -2   0   4     1406.06     1426.66     21.11 o
   0   0   4    67141.14    63443.44   1308.39 o
   2   0   4    20398.83    20858.25    110.38 o
   4   0   4     5597.12     5295.69     47.44 o
   6   0   4    12104.66    13109.92    395.06 o
   8   0   4     4918.69     5006.62     61.52 o
  10   0   4      800.56      865.68     58.52 o
  12   0   4      480.94      424.60     32.77 o
  14   0   4      757.88      766.01     41.42 o
 -17   1   4        2.66       53.55     38.54 o
 -15   1   4       85.82       81.58     66.22 o
 -13   1   4      183.49      158.86     25.14 o
 -11   1   4      582.46      504.83     42.90 o
  -9   1   4       60.73       16.75     19.97 o
  -7   1   4      806.11      930.41     72.59 o
  -5   1   4    34977.80    35259.11    341.04 o
  -3   1   4    37855.99    36149.14    202.63 o
  -1   1   4     3438.31     3733.35     31.03 o
   1   1   4     6240.95     6770.82     51.34 o
   3   1   4     1030.61      934.38     32.17 o
   5   1   4     1254.03     1062.12     43.10 o
   7   1   4     4934.81     5181.13     59.95 o
   9   1   4        8.13       12.14     24.59 o
  11   1   4      494.90      550.74     69.24 o
  13   1   4      338.21      374.69     33.02 o
  15   1   4      241.76      205.60     34.28 o
 -18   2   4       29.20       53.74     69.98 o
 -16   2   4        8.39       31.98     36.33 o
 -14   2   4       61.10       -4.37     33.11 o
 -12   2   4       21.29       -6.26     36.13 o
 -10   2   4      348.24      372.18     21.71 o
  -8   2   4     1797.38     1703.49     32.66 o
  -6   2   4     1085.52     1058.18     23.37 o
  -4   2   4     4027.57     3962.40     37.40 o
  -2   2   4     4094.61     3738.56     34.31 o
   0   2   4     2404.28     3024.78     62.60 o
   2   2   4      958.95      856.05     29.29 o
   4   2   4      123.05      103.47     13.13 o
   6   2   4     2149.46     2298.84     41.49 o
   8   2   4     4481.73     4833.25     63.94 o
  10   2   4       70.39       32.83     24.89 o
  12   2   4      168.37      165.70     27.53 o
  14   2   4      104.77       32.12     43.90 o
 -17   3   4      238.15      285.95     33.82 o
 -15   3   4       58.08       82.73     43.17 o
 -13   3   4      491.04      547.45     31.14 o
 -11   3   4      427.05      481.59     27.36 o
  -9   3   4     1910.99     1965.00     39.91 o
  -7   3   4      440.61      419.88     20.71 o
  -5   3   4      119.03      199.93     34.85 o
  -3   3   4      737.97      607.84     18.44 o
  -1   3   4     3040.30     2637.97     33.69 o
   1   3   4     5008.31     4858.65     47.30 o
   3   3   4      254.45      257.89     18.50 o
   5   3   4    11237.70    11890.32    625.44 o
   7   3   4     6281.04     6441.11     81.71 o
   9   3   4     1948.05     1996.61     48.41 o
  11   3   4     2672.12     2743.50     60.67 o
  13   3   4     1231.44     1301.46     50.89 o
 -16   4   4      180.51      151.74     32.27 o
 -14   4   4       17.27        3.68     31.24 o
 -12   4   4      186.34      195.77     25.85 o
 -10   4   4      129.66      128.44     65.15 o
  -8   4   4     1810.08     1916.92     62.20 o
  -6   4   4     1228.78     1289.56     31.99 o
  -4   4   4      227.15      196.48     15.30 o
  -2   4   4     2652.51     2742.06     61.46 o
   0   4   4     3295.99     3761.78     46.16 o
   2   4   4     2564.56     2601.05     41.42 o
   4   4   4     2853.03     3005.26    112.20 o
   6   4   4     1067.12     1083.91     34.27 o
   8   4   4     2359.36     2630.87     54.60 o
  10   4   4      569.66      647.56     34.30 o
  12   4   4      584.34      569.46     62.40 o
  14   4   4      360.43      350.44     36.49 o
 -15   5   4        0.08       25.45     41.89 o
 -13   5   4        3.22       37.39     21.88 o
 -11   5   4       23.90       59.13     21.36 o
  -9   5   4       48.22       51.30     46.38 o
  -7   5   4       14.75      -14.81     24.83 o
  -5   5   4     1277.65     1153.00     33.41 o
  -3   5   4       66.03       79.45     15.82 o
  -1   5   4       43.33       57.27     14.59 o
   1   5   4     1766.94     1827.89     88.07 o
   3   5   4     3426.94     3583.24     54.88 o
   5   5   4      393.72      429.72     27.06 o
   7   5   4       78.62       47.22     26.49 o
   9   5   4        1.04      -10.50     30.84 o
  11   5   4       47.47       16.32     38.95 o
  13   5   4       19.84       82.75     30.83 o
 -14   6   4       11.02       -5.27     39.76 o
 -12   6   4       32.40       68.21     44.84 o
 -10   6   4       71.14       95.84     23.19 o
  -8   6   4      172.75      227.76     23.96 o
  -6   6   4      237.54      194.28     23.22 o
  -4   6   4      843.79      836.06     41.83 o
  -2   6   4     3576.91     3447.03     56.45 o
   0   6   4     7857.21     7782.20     84.41 o
   2   6   4      148.29      169.86     21.14 o
   4   6   4     3654.80     3803.32     75.14 o
   6   6   4      932.09      966.45     40.84 o
   8   6   4      477.49      506.07     70.04 o
  10   6   4      402.06      394.66     36.30 o
  12   6   4       78.97      124.16     32.13 o
 -13   7   4      206.24      169.34     55.16 o
 -11   7   4       22.31       11.06     42.43 o
  -9   7   4      350.83      266.97     31.22 o
  -7   7   4      963.65      917.16     39.76 o
  -5   7   4       82.91       64.00     25.49 o
  -3   7   4      533.83      537.23     31.19 o
  -1   7   4     1533.73     1517.99     45.29 o
   1   7   4       56.25       88.45     24.55 o
   3   7   4      961.11      990.42     56.44 o
   5   7   4      976.36     1049.14     43.27 o
   7   7   4      664.83      757.32     58.45 o
   9   7   4      241.86      227.98     46.99 o
 -10   8   4       68.38       91.55    107.11 o
  -8   8   4       80.43       80.59     29.56 o
  -6   8   4       17.16       72.19     35.86 o
  -4   8   4       28.01       18.47     34.22 o
  -2   8   4        0.34      -31.74     31.74 o
   0   8   4      191.59      211.50     30.14 o
   2   8   4        0.78       33.46     42.09 o
   4   8   4       92.02      139.64     30.70 o
   6   8   4       66.64       56.87     70.04 o
   8   8   4      224.79      202.55     34.71 o
  -7   9   4       34.97       47.01     32.82 o
  -5   9   4      156.52      160.47     33.12 o
  -3   9   4       21.65       24.76     32.83 o
  -1   9   4       89.44       33.92     36.46 o
   1   9   4       54.97       76.69     49.40 o
   3   9   4      300.23      324.14     37.23 o
 -17   1   5      105.33      106.25     59.65 o
 -15   1   5       53.88       92.54     23.05 o
 -13   1   5      531.02      537.05     28.84 o
 -11   1   5      849.96      812.28     28.96 o
  -9   1   5     2283.75     2213.24     44.24 o
  -7   1   5     8539.19     7998.47     59.67 o
  -5   1   5      676.89      946.01     19.81 o
  -3   1   5    74071.92    67468.65    582.61 o
  -1   1   5    38947.37    36988.87    278.10 o
   1   1   5    10484.48    10153.92    155.24 o
   3   1   5     9099.09     9300.54    183.72 o
   5   1   5     6706.76     6532.35     60.76 o
   7   1   5     1338.08     1454.01     34.79 o
   9   1   5     2972.65     3073.62     55.20 o
  11   1   5      352.20      390.79     47.52 o
  13   1   5      206.48      293.70     47.25 o
  15   1   5       48.69       48.12     44.77 o
 -18   2   5      123.63      144.03     99.87 o
 -16   2   5       79.50        3.53     37.55 o
 -14   2   5       50.74       20.70     30.75 o
 -12   2   5     1419.92     1505.00     39.33 o
 -10   2   5     4285.00     4275.61     56.54 o
  -8   2   5      520.10      418.69     19.53 o
  -6   2   5     2921.32     2889.97     51.61 o
  -4   2   5    11125.94    10149.05     74.46 o
  -2   2   5     7770.10     7420.69     88.61 o
   0   2   5       85.32       24.21     12.27 o
   2   2   5     4226.32     4075.41     91.56 o
   4   2   5    12112.95    12628.68     90.34 o
   6   2   5     2750.95     2863.16     47.25 o
   8   2   5     2143.34     2097.88     45.50 o
  10   2   5        3.60       -2.12     29.16 o
  12   2   5     1376.81     1287.12     46.81 o
  14   2   5      163.66      165.47     31.26 o
 -17   3   5       85.84       54.53     34.69 o
 -15   3   5      112.16       89.97     63.41 o
 -13   3   5        4.07        9.22     28.70 o
 -11   3   5       13.85       39.75     20.32 o
  -9   3   5       40.51       37.07     15.64 o
  -7   3   5     4256.86     4250.56     50.48 o
  -5   3   5     3644.30     3982.94     56.10 o
  -3   3   5     1164.86     1147.06     24.67 o
  -1   3   5      381.89      366.10     15.59 o
   1   3   5     1800.36     2091.72     55.03 o
   3   3   5       15.48       -5.79     13.52 o
   5   3   5     1194.59     1220.33     41.76 o
   7   3   5      590.15      669.82     28.85 o
   9   3   5       60.13       64.49     24.33 o
  11   3   5       22.72        4.94     33.35 o
  13   3   5       18.48       48.33     37.94 o
 -16   4   5       54.77       26.12     35.86 o
 -14   4   5       30.24       54.10     22.82 o
 -12   4   5      232.46      222.77     25.46 o
 -10   4   5     1412.12     1375.31     67.16 o
  -8   4   5     2395.11     2339.25     96.12 o
  -6   4   5     4622.43     4808.06     57.02 o
  -4   4   5      391.84      354.28     19.42 o
  -2   4   5     5989.79     6008.99     58.77 o
   0   4   5     2459.75     2498.99     53.82 o
   2   4   5      959.71     1029.96     51.61 o
   4   4   5     4708.12     5190.50     62.89 o
   6   4   5      332.32      343.88     25.87 o
   8   4   5     1457.08     1552.79     43.32 o
  10   4   5      421.07      365.62     69.31 o
  12   4   5       35.27       49.93     36.35 o
 -15   5   5       15.12       36.24     30.49 o
 -13   5   5       32.97       37.98     35.52 o
 -11   5   5      677.96      670.09     34.23 o
  -9   5   5     2447.10     2459.33     51.75 o
  -7   5   5     1849.84     2015.87     62.74 o
  -5   5   5     6574.89     6700.34     83.79 o
  -3   5   5     7278.90     7242.50     86.60 o
  -1   5   5     4814.10     4958.57     60.95 o
   1   5   5     8489.49     8677.10    152.29 o
   3   5   5      784.21      879.48     31.23 o
   5   5   5     9557.88     9614.95     96.36 o
   7   5   5     1127.34     1272.23     40.75 o
   9   5   5      183.09      173.47     29.90 o
  11   5   5      451.20      481.47     35.88 o
 -14   6   5        3.57       37.57     31.97 o
 -12   6   5      109.99      132.65     42.16 o
 -10   6   5      412.91      484.74     30.58 o
  -8   6   5       28.40       13.28     30.05 o
  -6   6   5      197.37      218.94     23.32 o
  -4   6   5      663.91      702.70     42.56 o
  -2   6   5      448.84      419.48     32.44 o
   0   6   5      298.78      382.85     26.86 o
   2   6   5        6.87        5.14     27.92 o
   4   6   5      279.32      266.33     34.65 o
   6   6   5       46.05       81.38     22.51 o
   8   6   5      163.83      144.67     29.12 o
  10   6   5       10.45        8.71     37.39 o
 -13   7   5      153.39      170.92     72.06 o
 -11   7   5      156.70      163.35     28.10 o
  -9   7   5        4.73       54.43     26.01 o
  -7   7   5      212.91      282.48     48.73 o
  -5   7   5      572.20      535.11     32.17 o
  -3   7   5      156.16      140.85     45.91 o
  -1   7   5      462.08      439.43     29.95 o
   1   7   5      365.37      298.20     27.49 o
   3   7   5      803.70      690.35     36.95 o
   5   7   5      120.18      126.03     27.38 o
   7   7   5      129.63      104.01     29.15 o
   9   7   5        1.79       -3.22     59.52 o
 -10   8   5      698.42      729.39     50.67 o
  -8   8   5       46.15       66.52     27.22 o
  -6   8   5      367.10      360.67     33.30 o
  -4   8   5      510.68      468.94     64.48 o
  -2   8   5      427.77      439.58     35.03 o
   0   8   5     1512.65     1373.92     50.53 o
   2   8   5      329.32      345.82     33.17 o
   4   8   5      222.74      295.15     54.69 o
   6   8   5      539.31      488.14     39.36 o
  -7   9   5       38.85       81.08     36.40 o
  -5   9   5       35.00       62.21     29.43 o
  -3   9   5      660.00      686.18     43.84 o
  -1   9   5      101.71      100.65     28.81 o
   1   9   5      193.63      170.68     32.18 o
   3   9   5      122.96      118.58     31.51 o
 -18   0   6      188.51      197.12     31.19 o
 -16   0   6      460.86      557.68     32.32 o
 -14   0   6      813.11      827.23     33.65 o
 -12   0   6     6846.63     6655.93    113.08 o
 -10   0   6     7544.44     7197.38     68.43 o
  -8   0   6     2642.12     2179.99     49.53 o
  -6   0   6      162.58       81.32     12.53 o
  -4   0   6    12236.57    11406.32    223.34 o
  -2   0   6    10848.83    10338.01     66.30 o
   0   0   6    14241.73    14333.80    234.33 o
   2   0   6    12429.63    13877.01     91.52 o
   4   0   6    20537.39    22150.42    242.24 o
   6   0   6     3601.48     3795.71     68.37 o
   8   0   6       19.05       35.45     18.45 o
  10   0   6        0.58      -22.16     28.32 o
  12   0   6      208.60      222.88     28.00 o
  14   0   6       64.23       17.42     46.65 o
 -19   1   6       50.34      104.50     49.87 o
 -17   1   6      315.97      306.58     44.91 o
 -15   1   6      727.71      764.23     72.73 o
 -13   1   6     1112.74     1122.40     36.39 o
 -11   1   6     3606.68     3541.01     53.03 o
  -9   1   6       30.61       66.23     28.15 o
  -7   1   6     4206.76     3735.71     42.41 o
  -5   1   6      265.06      167.30     20.78 o
  -3   1   6      325.00      273.74     26.34 o
  -1   1   6      809.83      672.85     17.63 o
   1   1   6        5.33        8.10     10.13 o
   3   1   6     4781.35     5460.24     62.34 o
   5   1   6     1238.43     1177.46     43.77 o
   7   1   6      168.42      149.80     19.01 o
   9   1   6      297.00      272.79     26.19 o
  11   1   6       10.45       -2.60     29.16 o
  13   1   6       77.66       44.51     40.19 o
 -18   2   6        3.95      -39.09     42.90 o
 -16   2   6       14.00        4.30     33.89 o
 -14   2   6      139.27      159.71     26.48 o
 -12   2   6      226.51      238.80     42.76 o
 -10   2   6      634.13      574.17     39.14 o
  -8   2   6     5522.93     5301.67     56.02 o
  -6   2   6     1465.23     1307.85     26.34 o
  -4   2   6     5587.15     5422.09     46.54 o
  -2   2   6     1255.68     1181.95     22.37 o
   0   2   6     7431.00     7816.34     56.30 o
   2   2   6      945.64      908.44     26.34 o
   4   2   6      440.93      478.62     21.42 o
   6   2   6       40.55       24.57     17.39 o
   8   2   6     1104.52      943.43     98.60 o
  10   2   6      635.38      598.52     38.68 o
  12   2   6        0.15      -37.64     65.55 o
  14   2   6        0.31       -9.33     43.99 o
 -17   3   6       13.70       31.13     30.08 o
 -15   3   6     1462.71     1503.63     51.68 o
 -13   3   6      987.85      950.35     37.78 o
 -11   3   6     3664.83     3668.16     58.48 o
  -9   3   6     6900.33     6799.71     74.67 o
  -7   3   6     5877.80     5382.74     64.55 o
  -5   3   6    21454.19    19921.88    365.30 o
  -3   3   6    16799.14    15701.75    104.98 o
  -1   3   6     3312.66     3411.34     47.86 o
   1   3   6      316.74      211.87     15.40 o
   3   3   6     1557.65     1652.93     43.77 o
   5   3   6      193.02      207.38     20.43 o
   7   3   6       28.70       15.06     22.41 o
   9   3   6       21.68       45.73     24.43 o
  11   3   6      119.51      156.84     31.30 o
  13   3   6        2.88      -39.14     39.14 o
 -16   4   6      145.52      206.32     29.92 o
 -14   4   6      105.51       41.01     28.69 o
 -12   4   6     2250.97     2104.33     51.57 o
 -10   4   6      588.24      628.27     28.66 o
  -8   4   6     1398.50     1389.78     35.50 o
  -6   4   6     2594.08     2600.38     43.17 o
  -4   4   6    17938.61    17757.18    178.36 o
  -2   4   6     3129.74     3026.42     81.57 o
   0   4   6     2232.36     2310.56     39.38 o
   2   4   6      472.30      494.40     41.76 o
   4   4   6     1555.29     1609.42     64.82 o
   6   4   6      742.82      813.73     32.80 o
   8   4   6      124.34      143.13     24.41 o
  10   4   6       17.04      -37.76     37.76 o
  12   4   6       14.22       21.63     33.02 o
 -15   5   6       26.87       25.35     37.80 o
 -13   5   6      223.75      256.50     28.28 o
 -11   5   6        1.40        3.81     28.41 o
  -9   5   6      327.69      316.83     24.22 o
  -7   5   6      263.42      249.93     21.98 o
  -5   5   6      310.48      319.19     22.37 o
  -3   5   6        1.27      -24.16     24.16 o
  -1   5   6      102.30       83.39     18.41 o
   1   5   6      298.65      319.45     22.13 o
   3   5   6      356.33      286.48     46.52 o
   5   5   6      890.51      926.25     36.33 o
   7   5   6      303.28      307.29     29.02 o
   9   5   6       14.80      -16.23     35.02 o
  11   5   6        9.92       -0.30     37.28 o
 -14   6   6      336.15      368.11     34.22 o
 -12   6   6      476.45      498.74     36.45 o
 -10   6   6      725.58      792.23     37.57 o
  -8   6   6      762.78      786.54     49.53 o
  -6   6   6     1313.64     1349.75     41.17 o
  -4   6   6     3053.74     3161.58     76.75 o
  -2   6   6      633.05      638.60     30.43 o
   0   6   6     1540.78     1574.64     69.51 o
   2   6   6     3110.91     3017.35    136.54 o
   4   6   6      655.17      590.93     72.93 o
   6   6   6      521.55      487.65     34.36 o
   8   6   6      105.84      101.16     26.97 o
  10   6   6       68.86       65.05     31.18 o
 -13   7   6      526.93      656.62     66.42 o
 -11   7   6      652.67      599.47     61.06 o
  -9   7   6      928.76      955.48     56.97 o
  -7   7   6      181.77      231.33     62.67 o
  -5   7   6      671.66      681.57     45.51 o
  -3   7   6     1213.85     1256.69     76.08 o
  -1   7   6      267.92      250.52     26.34 o
   1   7   6      543.39      561.55     32.07 o
   3   7   6      469.27      503.26     34.78 o
   5   7   6      295.89      297.21     30.37 o
   7   7   6       27.21       -2.25     39.69 o
   9   7   6        0.40       -6.20     47.52 o
 -10   8   6        0.36       71.04     29.21 o
  -8   8   6        1.02       33.81     28.99 o
  -6   8   6        9.65       71.55     23.37 o
  -4   8   6       21.12       12.81     80.23 o
  -2   8   6        0.49      -29.27     34.43 o
   0   8   6       33.09       18.49     34.59 o
   2   8   6        0.19      -21.35     36.49 o
   4   8   6      242.06      312.27     37.67 o
   6   8   6        9.26      -23.39     54.29 o
  -7   9   6      210.33      205.32     32.73 o
  -5   9   6      402.73      403.87     44.24 o
  -3   9   6       14.68      -30.40     40.96 o
  -1   9   6      533.41      522.62     39.25 o
   1   9   6        1.11       58.72     41.96 o
   3   9   6      213.32      191.91     35.19 o
 -19   1   7      480.68      544.05     47.25 o
 -17   1   7      374.39      433.51     35.40 o
 -15   1   7      535.76      582.86     33.65 o
 -13   1   7     1595.66     1561.15     42.32 o
 -11   1   7     3021.39     3052.91     49.67 o
  -9   1   7        7.82        3.68     17.68 o
  -7   1   7    13562.28    13010.88     91.24 o
  -5   1   7     3155.84     2649.20    103.02 o
  -3   1   7     1178.62     1025.03     21.04 o
  -1   1   7      382.11      542.98     37.27 o
   1   1   7       73.26      143.37     38.14 o
   3   1   7     4334.16     4983.88     52.55 o
   5   1   7      128.01      120.61     17.53 o
   7   1   7      262.91      287.78     30.30 o
   9   1   7      296.71      282.23     25.75 o
  11   1   7       49.92       31.47     36.86 o
  13   1   7      473.39      467.09     49.06 o
 -18   2   7      692.81      710.29     43.60 o
 -16   2   7      390.67      378.33     32.99 o
 -14   2   7     2430.94     2521.83     55.81 o
 -12   2   7     4908.31     4967.79    126.28 o
 -10   2   7     3255.96     3376.51     71.59 o
  -8   2   7     5516.21     5528.09     57.29 o
  -6   2   7     5926.33     5608.15    190.63 o
  -4   2   7     6539.35     6109.65     52.75 o
  -2   2   7      159.51      326.97     31.30 o
   0   2   7     7233.64     7713.22     59.53 o
   2   2   7     1432.67     1823.99     33.51 o
   4   2   7        0.02        2.83     19.89 o
   6   2   7     2264.14     2409.93     45.83 o
   8   2   7       30.23       33.13     44.77 o
  10   2   7      670.33      624.89    109.52 o
  12   2   7      258.49      283.32     31.99 o
 -17   3   7       41.17       10.51     42.85 o
 -15   3   7      645.06      605.45     35.22 o
 -13   3   7       52.55       42.12     24.33 o
 -11   3   7     1262.64     1231.47     42.36 o
  -9   3   7      142.25      138.95     17.81 o
  -7   3   7      671.88      712.19     24.17 o
  -5   3   7     1540.92     1629.90     31.25 o
  -3   3   7       11.18        5.95     14.61 o
  -1   3   7      315.32      310.73     17.25 o
   1   3   7       29.84       42.88     12.08 o
   3   3   7      432.88      532.54     45.71 o
   5   3   7        0.21      -31.73     42.63 o
   7   3   7      867.40      762.47     33.65 o
   9   3   7      208.79      153.08     50.14 o
  11   3   7       68.34       73.87     27.51 o
  13   3   7      114.96      188.34     31.03 o
 -16   4   7      105.31      131.14     28.16 o
 -14   4   7      970.35      968.95     41.73 o
 -12   4   7     1587.65     1621.09     54.29 o
 -10   4   7      451.66      487.72     27.27 o
  -8   4   7     1627.10     1758.10     58.18 o
  -6   4   7     1654.56     1605.09     35.78 o
  -4   4   7     3265.92     3218.31     57.78 o
  -2   4   7      898.82      856.48     26.40 o
   0   4   7      273.50      237.56     18.56 o
   2   4   7      138.02      156.89     19.28 o
   4   4   7       22.02       25.38     24.54 o
   6   4   7      422.94      361.58     26.57 o
   8   4   7      226.10      194.75     26.29 o
  10   4   7       47.52       -3.75     46.99 o
  12   4   7       30.36      -12.65     61.13 o
 -15   5   7      576.99      562.60     41.22 o
 -13   5   7      845.81      911.63     40.75 o
 -11   5   7      982.83     1082.25     49.94 o
  -9   5   7      498.26      525.81     58.98 o
  -7   5   7     1636.52     1682.14     41.71 o
  -5   5   7      280.17      299.21     28.22 o
  -3   5   7     6560.97     6671.42    147.46 o
  -1   5   7        4.46       -5.20     41.69 o
   1   5   7      960.28      926.94     32.32 o
   3   5   7     1341.01     1348.36     39.71 o
   5   5   7      676.27      584.89     72.59 o
   7   5   7        2.47      -29.86     33.64 o
   9   5   7       52.61       53.43     25.11 o
  11   5   7        2.17       -5.29     44.72 o
 -14   6   7      127.06      152.34     31.60 o
 -12   6   7       79.75      109.88     48.73 o
 -10   6   7      292.20      282.98     29.23 o
  -8   6   7      110.44      159.80     23.01 o
  -6   6   7      573.24      544.13     44.04 o
  -4   6   7     1761.20     1816.33     90.96 o
  -2   6   7      660.79      608.79     29.56 o
   0   6   7     1537.48     1508.67     42.19 o
   2   6   7      110.84      141.14     22.41 o
   4   6   7       61.44       73.46     30.97 o
   6   6   7        0.40      -24.10     33.38 o
   8   6   7       97.65       44.26     31.30 o
  10   6   7       20.57       18.33     40.28 o
 -13   7   7       25.47       10.35     43.41 o
 -11   7   7      179.41      192.61     31.62 o
  -9   7   7      290.36      261.24     31.18 o
  -7   7   7       22.97        8.97     32.57 o
  -5   7   7      147.96      137.30     25.45 o
  -3   7   7        2.03       20.71     23.39 o
  -1   7   7      206.80      195.71     25.50 o
   1   7   7       44.99       20.02     27.22 o
   3   7   7       66.15      146.65     30.97 o
   5   7   7        1.13       13.12     31.01 o
   7   7   7        9.68      -34.15     60.19 o
 -10   8   7      399.33      460.37     36.51 o
  -8   8   7      569.26      625.30     40.52 o
  -6   8   7      340.47      358.02     33.92 o
  -4   8   7      698.81      729.89     40.32 o
  -2   8   7        7.53       27.47     31.49 o
   0   8   7       20.11       56.40     26.30 o
   2   8   7      108.00      108.75     27.04 o
   4   8   7       28.93       11.57     38.91 o
   6   8   7      120.18      144.39     34.35 o
  -7   9   7      117.18      179.47     29.93 o
  -5   9   7       49.31       71.41     28.36 o
  -3   9   7       19.50      -23.23     43.94 o
  -1   9   7       11.87        3.23     34.85 o
   1   9   7       91.39       59.69     49.87 o
 -18   0   8      230.64      256.18     32.66 o
 -16   0   8     1380.57     1361.77     83.38 o
 -14   0   8      961.49      972.69     37.54 o
 -12   0   8     2686.25     2673.12     49.76 o
 -10   0   8      248.33      259.10     34.85 o
  -8   0   8      431.50      392.06     37.00 o
  -6   0   8     4469.21     4582.29     46.45 o
  -4   0   8     2298.96     2566.01     33.22 o
  -2   0   8    23007.88    23359.66    575.91 o
   0   0   8      462.95      407.78     16.30 o
   2   0   8     4872.65     5030.54     73.80 o
   4   0   8    10927.81    11326.94    287.35 o
   6   0   8     1643.89     1596.41     39.62 o
   8   0   8      171.16      203.39     22.29 o
  10   0   8      685.69      682.85     38.00 o
  12   0   8      788.46      696.59     58.85 o
 -19   1   8      112.09       -1.00     70.85 o
 -17   1   8        1.48       -6.98     32.67 o
 -15   1   8     1013.31     1016.35     65.29 o
 -13   1   8      362.03      343.31     25.83 o
 -11   1   8     1202.70     1113.92     32.42 o
  -9   1   8     5622.40     5604.87     65.82 o
  -7   1   8     1760.33     1681.30     31.52 o
  -5   1   8     7638.13     7672.59    239.22 o
  -3   1   8     3534.82     3589.40     52.15 o
  -1   1   8     3429.07     3484.11    146.32 o
   1   1   8      653.62      581.24     31.37 o
   3   1   8     3822.40     3917.95     50.52 o
   5   1   8       98.38      107.44     21.11 o
   7   1   8     2052.01     1967.31     47.96 o
   9   1   8      147.97      187.33     43.70 o
  11   1   8      253.66      284.13     31.45 o
  13   1   8      435.91      464.12     40.45 o
 -18   2   8       92.36      112.77     29.33 o
 -16   2   8      466.02      406.57     50.14 o
 -14   2   8       34.28      -22.11     31.24 o
 -12   2   8        1.14        2.25     25.95 o
 -10   2   8       63.69       79.92     16.03 o
  -8   2   8     3688.53     3462.73     47.77 o
  -6   2   8     1042.91     1086.43     25.93 o
  -4   2   8     1583.35     1673.46     30.70 o
  -2   2   8       98.35      143.48     13.60 o
   0   2   8     1980.24     2154.81     34.84 o
   2   2   8      708.60      830.10     32.78 o
   4   2   8      523.30      577.81     25.57 o
   6   2   8        8.96       17.27     24.43 o
   8   2   8      213.67      199.09     25.02 o
  10   2   8      193.07      112.37     27.51 o
  12   2   8      147.91      101.10     36.64 o
 -17   3   8      788.36      815.82     44.44 o
 -15   3   8      407.86      436.15     30.22 o
 -13   3   8     1013.81     1169.33     69.51 o
 -11   3   8      561.92      682.69     45.11 o
  -9   3   8      264.31      273.73     20.25 o
  -7   3   8     1874.00     2063.64    109.19 o
  -5   3   8      191.53      270.36     18.57 o
  -3   3   8       90.65      107.42     19.77 o
  -1   3   8        4.65       37.93     21.92 o
   1   3   8       18.28       32.72     16.21 o
   3   3   8      104.60       76.92     17.96 o
   5   3   8     3020.36     3188.16     85.06 o
   7   3   8     2953.10     2858.94     58.38 o
   9   3   8     1189.09     1103.72     44.22 o
  11   3   8      993.50      882.52     68.50 o
 -16   4   8      133.04      134.52     29.05 o
 -14   4   8      763.89      827.60     38.38 o
 -12   4   8       13.75       17.17     23.51 o
 -10   4   8       95.90       85.62     20.17 o
  -8   4   8      285.29      319.09     22.22 o
  -6   4   8        8.79       14.58     21.62 o
  -4   4   8      228.28      239.46     18.38 o
  -2   4   8     2228.46     2257.29     54.63 o
   0   4   8     1109.59     1200.16     31.75 o
   2   4   8       43.75       43.53     20.18 o
   4   4   8      687.11      712.59     56.84 o
   6   4   8     1293.25     1207.49     42.46 o
   8   4   8      343.91      320.50     30.10 o
  10   4   8      347.00      415.21     33.03 o
 -15   5   8        0.03      -12.10     30.18 o
 -13   5   8        0.05      -11.89     30.57 o
 -11   5   8      140.06      121.15     23.82 o
  -9   5   8      175.36      182.19     22.84 o
  -7   5   8       25.63       21.69     20.20 o
  -5   5   8      116.54      113.88     18.76 o
  -3   5   8     2033.37     2018.00     43.87 o
  -1   5   8        1.48       13.22     24.10 o
   1   5   8       16.52        3.09     24.81 o
   3   5   8      582.58      638.52     49.94 o
   5   5   8        6.35        6.32     28.43 o
   7   5   8       54.13       27.76     34.91 o
   9   5   8       14.97       18.46     36.07 o
 -14   6   8      188.65      192.06     31.01 o
 -12   6   8      639.70      643.20     66.22 o
 -10   6   8       86.56       92.08     39.95 o
  -8   6   8      327.85      367.55     28.96 o
  -6   6   8        7.97      -15.55     31.40 o
  -4   6   8      502.02      391.75     36.06 o
  -2   6   8      208.92      202.06     23.92 o
   0   6   8     1977.73     1961.39     61.33 o
   2   6   8       12.10       34.22     20.10 o
   4   6   8      243.81      266.13     28.57 o
   6   6   8      386.71      360.74     39.01 o
   8   6   8      107.98      122.04     30.46 o
 -13   7   8      579.43      603.97     44.91 o
 -11   7   8       11.47       25.28     29.93 o
  -9   7   8      460.98      410.11     35.99 o
  -7   7   8      393.56      464.42     30.93 o
  -5   7   8       65.18      112.36     23.22 o
  -3   7   8        8.79      -14.61     32.11 o
  -1   7   8       41.68       47.70     20.63 o
   1   7   8      196.43      188.60     30.70 o
   3   7   8       10.84       34.18     31.64 o
   5   7   8      565.41      571.00     93.84 o
   7   7   8      251.81      240.00     35.17 o
 -10   8   8       84.90       94.33     30.05 o
  -8   8   8       37.72       51.14     43.37 o
  -6   8   8       80.18       66.56     52.35 o
  -4   8   8        7.26        0.90     31.97 o
  -2   8   8       38.36       59.84     27.81 o
   0   8   8        0.29       60.15     27.20 o
   2   8   8       33.77       42.24     32.20 o
   4   8   8      116.31      106.39     31.77 o
  -5   9   8        4.49       40.33     47.19 o
  -3   9   8        0.03      -40.94     40.94 o
  -1   9   8        3.27       -6.19     41.29 o
 -19   1   9       59.41       79.33     83.65 o
 -17   1   9       32.81       53.40     27.27 o
 -15   1   9      560.00      526.92     33.64 o
 -13   1   9       30.61        2.08     26.48 o
 -11   1   9      171.28      157.96     18.34 o
  -9   1   9      148.09      160.33     15.33 o
  -7   1   9     7975.09     7825.49    175.35 o
  -5   1   9     8967.74     8544.99     64.65 o
  -3   1   9     4477.00     4423.52     46.30 o
  -1   1   9     4772.01     4801.02     49.56 o
   1   1   9     5080.36     4752.82     53.13 o
   3   1   9     4267.52     4347.22     56.35 o
   5   1   9    11469.56    11617.34     99.10 o
   7   1   9      444.12      461.03     29.13 o
   9   1   9     1080.51     1165.93     44.36 o
  11   1   9      794.46      824.40     77.35 o
 -18   2   9      134.28       34.55     90.49 o
 -16   2   9       46.54       25.98     35.11 o
 -14   2   9       58.29       66.09     57.85 o
 -12   2   9      114.58      123.45     22.19 o
 -10   2   9     3860.90     3909.98     55.88 o
  -8   2   9     2510.39     2540.00     42.04 o
  -6   2   9     1306.57     1317.20     43.84 o
  -4   2   9      750.27      665.71     21.37 o
  -2   2   9    12364.05    12173.68     88.01 o
   0   2   9     1292.91     1365.67     30.57 o
   2   2   9     3724.35     3648.12     63.61 o
   4   2   9     7161.13     7206.17    149.34 o
   6   2   9     1821.21     1855.35     45.33 o
   8   2   9     1923.40     1684.77    144.78 o
  10   2   9     1191.85     1239.08     47.58 o
  12   2   9      861.05      794.40     66.36 o
 -17   3   9       11.49       -5.04     37.53 o
 -15   3   9       33.54       20.80     32.82 o
 -13   3   9       76.60       27.82     31.28 o
 -11   3   9      403.47      365.45     34.32 o
  -9   3   9      442.21      460.63     24.79 o
  -7   3   9      161.84      112.47     16.34 o
  -5   3   9      279.69      228.15     34.18 o
  -3   3   9      997.62     1035.05     28.01 o
  -1   3   9      202.44      184.14     29.29 o
   1   3   9     1061.61     1089.53     46.32 o
   3   3   9     1512.44     1403.79     66.02 o
   5   3   9       76.60       79.23     20.46 o
   7   3   9        2.35      -30.20     63.48 o
   9   3   9      256.91      247.14     31.93 o
  11   3   9       50.11       53.06     35.16 o
 -16   4   9      126.30      114.87     29.14 o
 -14   4   9        6.59       34.22     29.40 o
 -12   4   9       58.55       37.60     21.74 o
 -10   4   9       10.70      -25.00     28.08 o
  -8   4   9        7.67       23.91     40.48 o
  -6   4   9      749.54      776.89     32.64 o
  -4   4   9      261.00      275.88     20.45 o
  -2   4   9      701.18      769.21     27.63 o
   0   4   9     1010.97     1124.44     33.22 o
   2   4   9      738.29      817.19     32.91 o
   4   4   9     1648.05     1616.61     44.81 o
   6   4   9      387.95      338.75     30.44 o
   8   4   9      259.26      286.10     28.96 o
  10   4   9      733.60      740.83     48.53 o
 -15   5   9      220.98      247.46     34.52 o
 -13   5   9        3.65      -12.32     24.22 o
 -11   5   9        0.60       18.52     41.29 o
  -9   5   9      580.90      569.51     62.94 o
  -7   5   9        2.47       14.39     39.88 o
  -5   5   9     1769.88     1620.12     41.61 o
  -3   5   9     5887.29     5693.79    122.86 o
  -1   5   9       96.61       83.12     19.76 o
   1   5   9     5922.91     6030.46     78.44 o
   3   5   9      555.52      556.01     31.69 o
   5   5   9     1566.23     1488.78     65.75 o
   7   5   9      766.77      759.61     40.95 o
   9   5   9      570.99      530.58     71.79 o
 -14   6   9       59.46       58.41     35.42 o
 -12   6   9       70.07        9.95     39.92 o
 -10   6   9       48.53       33.15     27.40 o
  -8   6   9       15.25       24.61     24.51 o
  -6   6   9       27.17      -11.83     28.94 o
  -4   6   9       78.44       25.12     26.11 o
  -2   6   9      561.88      558.46     31.33 o
   0   6   9      659.94      633.15     34.07 o
   2   6   9      329.59      337.06     28.52 o
   4   6   9      276.27      289.35     39.95 o
   6   6   9       75.71       67.95     27.49 o
   8   6   9      159.93      174.12     34.03 o
 -13   7   9       13.64      -21.72     63.48 o
 -11   7   9       31.99       47.84     43.15 o
  -9   7   9        6.99       19.14     27.37 o
  -7   7   9       16.06      -26.44     30.56 o
  -5   7   9        3.21        6.66     33.78 o
  -3   7   9      361.10      351.19     30.15 o
  -1   7   9      281.65      304.87     42.09 o
   1   7   9       79.89      -39.08     39.08 o
   3   7   9      369.90      409.68     32.23 o
   5   7   9        9.96       35.24     31.11 o
 -10   8   9       35.35       -3.58     35.73 o
  -8   8   9        3.71       -7.91     35.54 o
  -6   8   9       50.93       46.12     28.40 o
  -4   8   9      325.55      342.12     35.86 o
  -2   8   9       25.71       56.45     26.72 o
   0   8   9       88.48      190.03     36.73 o
   2   8   9      664.00      692.08     43.60 o
   4   8   9      403.09      378.53     38.05 o
  -5   9   9       32.96       22.66     41.74 o
  -3   9   9      302.49      294.73     66.96 o
  -1   9   9        4.13        6.53     48.46 o
 -18   0  10       15.36       20.38     43.03 o
 -16   0  10      145.48      169.25     26.64 o
 -14   0  10     1540.18     1509.96     44.13 o
 -12   0  10     1085.49     1067.93     35.22 o
 -10   0  10     3200.01     3060.28     48.86 o
  -8   0  10     1180.83     1119.69     29.01 o
  -6   0  10    11445.91    11207.22     92.36 o
  -4   0  10    17708.54    17622.43    297.87 o
  -2   0  10    13167.87    13352.25     91.76 o
   0   0  10    13845.60    14236.83     99.57 o
   2   0  10    20844.62    21386.11    243.24 o
   4   0  10     3226.49     3306.25     69.17 o
   6   0  10     4535.72     4882.30     72.09 o
   8   0  10     3065.99     2862.14     62.13 o
  10   0  10      932.58      948.59     46.16 o
  12   0  10      234.64      269.78     35.67 o
 -19   1  10       41.86       30.66     40.92 o
 -17   1  10        6.77       82.04     23.73 o
 -15   1  10      243.98      263.74     27.63 o
 -13   1  10     1118.27     1097.78     37.58 o
 -11   1  10     1682.44     1631.58     65.82 o
  -9   1  10      149.67      162.10     16.82 o
  -7   1  10      496.12      486.16     34.12 o
  -5   1  10     4774.74     4576.07     50.75 o
  -3   1  10      352.54      283.69     16.53 o
  -1   1  10     1215.00     1331.69     29.72 o
   1   1  10     3569.51     3438.85     48.58 o
   3   1  10     2442.70     2531.18     57.31 o
   5   1  10     4836.24     4838.67     69.10 o
   7   1  10       53.14       48.33     24.74 o
   9   1  10      471.18      524.11     34.40 o
  11   1  10      230.61      192.68     30.96 o
 -18   2  10       45.62      -38.77     38.77 o
 -16   2  10       20.73        9.09     33.53 o
 -14   2  10       30.61      -16.72     31.83 o
 -12   2  10      692.19      628.00     29.62 o
 -10   2  10      345.40      382.14     56.57 o
  -8   2  10      857.14      826.13     28.10 o
  -6   2  10     2615.86     2589.89     41.70 o
  -4   2  10     5632.17     5811.35     58.68 o
  -2   2  10     1874.94     1885.64     54.36 o
   0   2  10      894.11      985.20     28.25 o
   2   2  10      152.27      151.69     32.44 o
   4   2  10       33.78       35.25     21.92 o
   6   2  10      595.29      487.76     30.00 o
   8   2  10       32.99       10.37     29.60 o
  10   2  10       60.43       83.71     31.81 o
 -17   3  10       69.31       62.36     30.23 o
 -15   3  10       63.94      107.14     23.97 o
 -13   3  10      706.56      732.27     34.66 o
 -11   3  10      923.24      891.06     33.22 o
  -9   3  10     2227.94     2120.22     44.46 o
  -7   3  10     5492.35     5292.38     62.75 o
  -5   3  10     7202.40     7329.15     71.28 o
  -3   3  10     5949.42     5950.50     64.08 o
  -1   3  10     1815.08     1876.97     38.67 o
   1   3  10     4456.55     4591.05     61.66 o
   3   3  10     3697.52     3785.79     61.32 o
   5   3  10      936.51      992.65     38.92 o
   7   3  10      771.18      789.70     62.87 o
   9   3  10      361.13      299.04     34.77 o
  11   3  10      420.90      374.43     37.11 o
 -16   4  10        4.40       56.16     32.84 o
 -14   4  10        0.37       -1.08     29.49 o
 -12   4  10      148.51      175.72     55.16 o
 -10   4  10      960.54      885.81     34.35 o
  -8   4  10     1787.07     1714.21     52.55 o
  -6   4  10     3733.86     3543.24     55.09 o
  -4   4  10     4103.71     4040.95     58.03 o
  -2   4  10     3263.25     3315.82     53.46 o
   0   4  10     2410.16     2404.58     47.76 o
   2   4  10     4114.02     4049.29    141.63 o
   4   4  10     1540.72     1553.21     53.82 o
   6   4  10      307.90      399.82     48.93 o
   8   4  10      215.39      246.76     46.85 o
  10   4  10      739.79      761.89     46.52 o
 -15   5  10        0.81        5.30     40.59 o
 -13   5  10       81.19       87.63     24.02 o
 -11   5  10        7.85       10.19     29.00 o
  -9   5  10      358.83      356.77     35.99 o
  -7   5  10        4.07       32.92     23.79 o
  -5   5  10      254.88      230.80     25.87 o
  -3   5  10       17.79       29.25     41.02 o
  -1   5  10        1.91        5.10     18.62 o
   1   5  10      415.87      474.53     66.63 o
   3   5  10       96.27       94.04     22.95 o
   5   5  10        8.31       14.89     26.31 o
   7   5  10      257.28      248.75     34.08 o
   9   5  10        7.30      -32.13     52.89 o
 -14   6  10       76.40      127.78     27.63 o
 -12   6  10      430.77      430.76     33.75 o
 -10   6  10      101.69      119.20     24.91 o
  -8   6  10      757.39      805.64     38.05 o
  -6   6  10      449.68      515.60     44.91 o
  -4   6  10     1154.98     1205.41     85.13 o
  -2   6  10     1969.51     2000.90     51.21 o
   0   6  10      407.53      363.72     30.28 o
   2   6  10     2238.18     2085.25     79.29 o
   4   6  10     1311.33     1185.03     48.78 o
   6   6  10      332.21      332.41     33.71 o
 -13   7  10      257.41      268.28     53.42 o
 -11   7  10       56.56       93.55     28.59 o
  -9   7  10       77.77       65.90     31.37 o
  -7   7  10      304.85      302.92     31.50 o
  -5   7  10      303.47      260.27     29.72 o
  -3   7  10      570.80      445.95     35.03 o
  -1   7  10      263.64      201.14     43.03 o
   1   7  10      591.18      629.02     36.16 o
   3   7  10      444.23      452.54     55.70 o
   5   7  10      232.23      160.49     83.52 o
 -10   8  10        4.51       22.34     32.36 o
  -8   8  10       94.84       65.66     35.78 o
  -6   8  10       89.15       76.51     28.63 o
  -4   8  10       22.93      -43.57     43.57 o
  -2   8  10       16.57      -60.46     60.46 o
   0   8  10       12.49       43.53     57.38 o
   2   8  10       84.04       36.00     29.82 o
 -19   1  11       10.87      -65.82     65.82 o
 -17   1  11      245.56      216.63     43.30 o
 -15   1  11      904.43      987.46     54.56 o
 -13   1  11      918.89      889.86     51.75 o
 -11   1  11     5839.38     5691.22    101.08 o
  -9   1  11     1066.45     1041.75     43.57 o
  -7   1  11     7243.84     7078.96     96.52 o
  -5   1  11     3949.33     3820.33     69.71 o
  -3   1  11     6558.23     6525.58     89.28 o
  -1   1  11     6075.73     6251.17     91.16 o
   1   1  11     8767.60     9001.46    115.15 o
   3   1  11     1438.95     1446.46     55.63 o
   5   1  11      614.19      582.61     45.45 o
   7   1  11      243.59      303.23     39.28 o
   9   1  11      149.54      195.72     37.13 o
  11   1  11       57.05       50.67     43.17 o
 -18   2  11      431.93      454.32     55.90 o
 -16   2  11      339.82      406.06     46.79 o
 -14   2  11     3309.71     3276.87     91.56 o
 -12   2  11     1634.26     1635.89     63.81 o
 -10   2  11     4466.26     4302.66     88.21 o
  -8   2  11     6147.78     5969.79     93.71 o
  -6   2  11    12524.65    12239.45    127.89 o
  -4   2  11     9821.56     9803.52    112.61 o
  -2   2  11      256.00      233.66     24.80 o
   0   2  11     5640.52     6035.20     94.38 o
   2   2  11     3575.74     3678.10     80.30 o
   4   2  11      815.36      767.20     47.19 o
   6   2  11        9.18       -3.89     40.89 o
   8   2  11      784.39      702.05     53.49 o
  10   2  11       75.97      104.43     43.30 o
 -17   3  11       88.64        5.09     64.21 o
 -15   3  11      171.31      232.72     41.16 o
 -13   3  11      156.17      200.01     33.11 o
 -11   3  11        2.42       32.04     26.14 o
  -9   3  11      635.96      625.77     40.89 o
  -7   3  11     1089.51     1133.31     45.31 o
  -5   3  11      249.32      202.16     28.69 o
  -3   3  11     1240.41     1176.34     46.65 o
  -1   3  11       33.76       13.81     30.97 o
   1   3  11      568.35      630.60     38.88 o
   3   3  11        2.56      -42.90     42.90 o
   5   3  11     1393.00     1265.09     59.92 o
   7   3  11       82.40      123.60     34.45 o
   9   3  11        0.26      -53.49     53.49 o
 -16   4  11      494.45      602.18     55.50 o
 -14   4  11      112.47      142.37     37.27 o
 -12   4  11      779.56      720.15     48.80 o
 -10   4  11      914.38      891.34     49.47 o
  -8   4  11      569.16      577.38     42.90 o
  -6   4  11     3161.23     2940.92     75.21 o
  -4   4  11      974.66      921.64     46.12 o
  -2   4  11      913.94      937.19     46.65 o
   0   4  11     1067.65     1032.37     50.14 o
   2   4  11        9.41       35.39     42.23 o
   4   4  11      586.93      569.60     47.59 o
   6   4  11       13.07      -13.54     51.21 o
   8   4  11       72.21       41.16     56.84 o
 -15   5  11      405.10      402.44     52.82 o
 -13   5  11      621.07      701.78     55.10 o
 -11   5  11      512.82      556.60     47.32 o
  -9   5  11      240.02      277.23     34.99 o
  -7   5  11     7568.83     7583.55    125.21 o
  -5   5  11      396.93      331.79     40.75 o
  -3   5  11     3994.41     3970.87     92.23 o
  -1   5  11     1560.43     1568.99     63.14 o
   1   5  11     1378.71     1239.08     60.33 o
   3   5  11     1786.81     1507.06     68.90 o
   5   5  11      185.95      173.87     42.63 o
   7   5  11      311.98      253.23     46.65 o
 -14   6  11      297.51      291.84     47.32 o
 -12   6  11       15.08       -4.83     54.16 o
 -10   6  11      288.80      288.76     43.03 o
  -8   6  11       57.64       37.40     48.26 o
  -6   6  11      450.37      455.92     44.77 o
  -4   6  11      598.96      614.78     46.25 o
  -2   6  11        4.63       21.99     31.64 o
   0   6  11      886.73      852.06     53.35 o
   2   6  11      357.47      331.25     43.70 o
   4   6  11        4.79      -58.72     59.92 o
   6   6  11       15.76       48.66     37.54 o
 -13   7  11       38.26      -39.68     67.70 o
 -11   7  11      135.69      198.27     43.17 o
  -9   7  11      244.10      192.64     44.37 o
  -7   7  11      129.37      102.28     41.56 o
  -5   7  11      439.07      533.54     50.41 o
  -3   7  11        2.38      -27.21     48.53 o
  -1   7  11      231.31      259.13     44.10 o
   1   7  11       51.09       39.28     52.82 o
   3   7  11       46.67       73.60     35.12 o
   5   7  11       30.41       11.39     59.92 o
 -10   8  11      237.11      342.25     52.68 o
  -8   8  11      808.88      827.53     68.37 o
  -6   8  11      152.81      163.15     41.96 o
  -4   8  11      338.11      289.16     46.65 o
  -2   8  11      397.74      382.19     50.54 o
   0   8  11      245.95      256.05     49.33 o
   2   8  11       60.61      137.68     39.68 o
 -18   0  12      377.68      391.31     50.54 o
 -16   0  12     1181.75     1016.82     65.15 o
 -14   0  12     1995.83     2155.89     72.66 o
 -12   0  12     3032.28     2939.85     79.09 o
 -10   0  12     4674.95     4433.64     88.61 o
  -8   0  12    11390.44    10891.92    126.41 o
  -6   0  12     3714.90     3628.90     71.18 o
  -4   0  12     2471.61     2531.51     59.25 o
  -2   0  12      628.71      627.52     35.12 o
   0   0  12        1.75       16.09     28.69 o
   2   0  12     4306.24     4393.82     88.75 o
   4   0  12        3.46       28.02     38.74 o
   6   0  12        0.31       28.55     45.85 o
   8   0  12       92.30       94.91     37.13 o
  10   0  12      330.67      303.64     55.10 o
 -19   1  12      112.40       92.36     40.89 o
 -17   1  12      104.64      180.71     39.81 o
 -15   1  12     1185.59     1248.73     63.68 o
 -13   1  12     1481.74     1510.14     61.80 o
 -11   1  12      759.84      718.81     45.71 o
  -9   1  12     7688.42     7234.34    109.52 o
  -7   1  12     3258.52     3018.67     67.43 o
  -5   1  12      835.52      835.30     37.13 o
  -3   1  12     1091.20     1083.44     42.50 o
  -1   1  12      199.26      189.15     29.89 o
   1   1  12     1281.81     1240.42     51.61 o
   3   1  12      986.88      896.57     47.46 o
   5   1  12      104.17       93.71     32.84 o
   7   1  12        4.07      -17.83     42.63 o
   9   1  12        2.54      -46.52     52.95 o
 -18   2  12        2.07       26.68     56.71 o
 -16   2  12      270.18      345.33     46.52 o
 -14   2  12      258.21      246.93     41.56 o
 -12   2  12      658.20      516.79     45.04 o
 -10   2  12     1951.37     1911.51     64.35 o
  -8   2  12        1.14       -8.31     34.32 o
  -6   2  12        1.38       15.68     20.38 o
  -4   2  12      802.52     1008.64     42.36 o
  -2   2  12       68.51       88.07     23.33 o
   0   2  12      833.09      917.21     43.84 o
   2   2  12      256.95      285.00     32.98 o
   4   2  12        9.96       25.87     36.46 o
   6   2  12       33.88        8.58     47.05 o
   8   2  12       74.59      103.49     39.14 o
  10   2  12       95.71       62.74     69.58 o
 -17   3  12      937.57      968.56     65.69 o
 -15   3  12     1271.56     1319.38     70.25 o
 -13   3  12     1820.89     1644.20     70.51 o
 -11   3  12      836.42      896.03     50.94 o
  -9   3  12     2038.19     2043.68     65.02 o
  -7   3  12     5334.61     5369.88     95.98 o
  -5   3  12      425.58      386.22     34.05 o
  -3   3  12     4254.61     4160.43     84.59 o
  -1   3  12     1552.36     1568.99     55.63 o
   1   3  12      919.80      876.99     47.19 o
   3   3  12      146.84      167.97     32.04 o
   5   3  12       33.11       52.42     34.99 o
   7   3  12       49.71      -14.48     54.69 o
   9   3  12       95.95       49.73     69.71 o
 -16   4  12      306.40      311.55     50.14 o
 -14   4  12      696.64      723.90     55.63 o
 -12   4  12      270.12      250.15     40.62 o
 -10   4  12      439.91      460.88     41.96 o
  -8   4  12       73.48       87.54     27.21 o
  -6   4  12     2574.02     2574.68     72.12 o
  -4   4  12      823.42      873.64     45.04 o
  -2   4  12      485.91      524.56     38.74 o
   0   4  12     1832.95     1740.85     65.96 o
   2   4  12      140.07      102.96     34.59 o
   4   4  12        2.80      -50.41     50.41 o
   6   4  12        2.43       33.65     50.27 o
   8   4  12       48.47       43.70     61.93 o
 -15   5  12       87.07       62.87     64.21 o
 -13   5  12        6.94        0.00     45.98 o
 -11   5  12       79.13       82.85     34.72 o
  -9   5  12      194.95      172.40     35.12 o
  -7   5  12      908.39      822.43     50.54 o
  -5   5  12      943.46      966.28     51.75 o
  -3   5  12      164.88      191.16     35.79 o
  -1   5  12      233.55      225.48     34.72 o
   1   5  12       79.13       42.63     34.99 o
   3   5  12       58.56       93.17     35.26 o
   5   5  12       48.02       39.41     54.43 o
   7   5  12        8.03      110.60     36.33 o
 -14   6  12      196.41      209.66     46.12 o
 -12   6  12      647.82      676.31     55.10 o
 -10   6  12      411.21      441.45     49.87 o
  -8   6  12      536.37      478.31     45.45 o
  -6   6  12      944.43     1016.95     55.50 o
  -4   6  12        7.50       12.33     29.89 o
  -2   6  12      416.66      387.69     45.45 o
   0   6  12      149.25      137.01     39.95 o
   2   6  12       29.56      -28.42     47.86 o
   4   6  12        4.18       59.52     33.38 o
   6   6  12        1.07       34.32     54.16 o
 -11   7  12      421.53      437.69     55.63 o
  -9   7  12      491.31      464.37     49.06 o
  -7   7  12      984.09      980.08     63.54 o
  -5   7  12      315.44      234.06     50.00 o
  -3   7  12        1.09      -42.76     52.68 o
  -1   7  12      331.20      249.75     46.52 o
   1   7  12       13.47        5.09     47.59 o
   3   7  12        9.35       44.24     39.28 o
  -8   8  12        0.21      -59.79     59.79 o
  -6   8  12       39.38       16.35     57.24 o
  -4   8  12        3.44       10.86     59.65 o
  -2   8  12        0.53       16.49     52.95 o
   0   8  12        3.23      -56.84     59.65 o
 -19   1  13      427.96      431.12     59.52 o
 -17   1  13      325.13      354.04     49.73 o
 -15   1  13     1294.52     1395.79     69.71 o
 -13   1  13      218.36      208.06     36.87 o
 -11   1  13       89.34      105.50     26.95 o
  -9   1  13      521.97      487.56     36.46 o
  -7   1  13     2663.15     2668.52     66.63 o
  -5   1  13      696.63      600.03     37.54 o
  -3   1  13       68.28      115.82     22.92 o
  -1   1  13       56.81       71.99     25.47 o
   1   1  13     2541.69     2436.34     71.59 o
   3   1  13       91.07       43.30     45.85 o
   5   1  13      304.29      268.78     38.07 o
   7   1  13      181.56      221.59     42.23 o
   9   1  13      166.45      178.03     48.93 o
 -18   2  13      627.62      540.92     60.19 o
 -16   2  13      956.95      992.28     61.93 o
 -14   2  13       90.07       97.99     36.73 o
 -12   2  13     3139.55     3112.25     82.98 o
 -10   2  13      725.35      750.85     46.52 o
  -8   2  13     2820.19     2763.97     71.32 o
  -6   2  13       65.57       47.86     26.14 o
  -4   2  13      428.79      416.38     33.51 o
  -2   2  13      390.24      378.44     34.32 o
   0   2  13        4.45       31.64     24.00 o
   2   2  13      514.64      461.82     41.16 o
   4   2  13      427.44      347.74     43.57 o
   6   2  13      426.83      384.47     46.92 o
   8   2  13      330.20      423.62     49.87 o
 -17   3  13       17.81       20.91     56.97 o
 -15   3  13      126.35      101.21     39.95 o
 -13   3  13        0.39       -4.02     41.96 o
 -11   3  13      237.03      206.85     34.45 o
  -9   3  13      191.68      222.00     31.77 o
  -7   3  13      364.12      313.29     34.45 o
  -5   3  13       45.08      -12.20     38.21 o
  -3   3  13       32.47      -38.47     38.47 o
  -1   3  13       31.16       16.35     36.60 o
   1   3  13      418.52      405.39     37.54 o
   3   3  13       79.86       19.97     47.59 o
   5   3  13      129.14      150.95     36.20 o
   7   3  13       11.99      -46.25     59.65 o
 -16   4  13      142.88      117.57     47.72 o
 -14   4  13      400.89      408.07     47.32 o
 -12   4  13       69.41      141.30     33.11 o
 -10   4  13      257.11      305.11     33.38 o
  -8   4  13      370.26      332.59     39.81 o
  -6   4  13      212.60      216.37     32.04 o
  -4   4  13        1.03      -37.27     37.27 o
  -2   4  13      184.74      189.56     32.17 o
   0   4  13        8.79      -44.91     48.53 o
   2   4  13      184.12      247.47     37.94 o
   4   4  13      275.96      304.98     43.70 o
   6   4  13      451.11      443.19     52.82 o
 -15   5  13      584.81      684.09     58.98 o
 -13   5  13       79.13       28.82     51.21 o
 -11   5  13      868.32      879.81     57.51 o
  -9   5  13       59.53       40.75     41.96 o
  -7   5  13        3.90      -38.88     42.90 o
  -5   5  13        4.89       15.28     41.42 o
  -3   5  13      274.36      235.80     39.95 o
  -1   5  13      139.35       70.65     37.54 o
   1   5  13      222.92      205.24     41.96 o
   3   5  13      396.67      384.74     45.58 o
   5   5  13      200.29      185.80     48.80 o
 -14   6  13      116.94       27.75     60.46 o
 -12   6  13        4.74      106.57     36.20 o
 -10   6  13      335.47      306.59     43.03 o
  -8   6  13       74.17       38.07     37.94 o
  -6   6  13        4.86       26.14     45.18 o
  -4   6  13      729.15      717.87     51.88 o
  -2   6  13      207.38      235.54     38.34 o
   0   6  13      199.62      140.09     43.17 o
   2   6  13       24.47       10.05     63.01 o
   4   6  13       57.37      152.82     40.35 o
 -11   7  13       41.75      -27.35     44.10 o
  -9   7  13       21.95       43.97     39.01 o
  -7   7  13      175.96      157.11     38.34 o
  -5   7  13      149.85      140.22     44.51 o
  -3   7  13       30.20       32.31     36.06 o
  -1   7  13       86.43      182.32     40.22 o
   1   7  13       12.37      -10.86     60.33 o
  -8   8  13      221.82      160.60     50.81 o
  -6   8  13       10.75      -50.54     60.73 o
  -4   8  13       48.86      -44.91     72.26 o
  -2   8  13       39.67      -66.89     66.89 o
 -18   0  14      309.54      285.00     48.80 o
 -16   0  14      103.32      143.84     39.55 o
 -14   0  14        2.01       -4.02     43.17 o
 -12   0  14       70.27      -10.72     42.50 o
 -10   0  14      114.01      101.48     28.29 o
  -8   0  14      969.84     1000.46     45.85 o
  -6   0  14      576.22      534.48     37.80 o
  -4   0  14      313.40      344.12     31.77 o
  -2   0  14     1206.40     1251.41     51.08 o
   0   0  14       90.28       52.68     30.83 o
   2   0  14     9592.38     9526.43    142.10 o
   4   0  14     1317.25     1242.70     61.93 o
   6   0  14      888.57      900.05     63.81 o
   8   0  14      883.21      946.30     68.37 o
 -19   1  14       48.48      112.20     40.22 o
 -17   1  14        0.80       15.01     45.18 o
 -15   1  14       87.68      131.37     36.73 o
 -13   1  14      137.20      169.58     32.31 o
 -11   1  14      190.84      156.44     29.49 o
  -9   1  14        4.58      -34.32     34.32 o
  -7   1  14      610.40      575.50     38.34 o
  -5   1  14      148.84      207.92     28.69 o
  -3   1  14      170.87      168.78     29.22 o
  -1   1  14      317.35      338.22     35.66 o
   1   1  14     1174.74     1234.12     56.17 o
   3   1  14      124.29      146.39     34.32 o
   5   1  14      472.73      464.10     46.25 o
   7   1  14      369.19      374.42     50.67 o
 -18   2  14       57.54      -64.75     64.75 o
 -16   2  14        4.49      -48.26     53.22 o
 -14   2  14      567.37      568.80     50.00 o
 -12   2  14        7.36      -41.56     42.50 o
 -10   2  14      155.75      128.29     28.55 o
  -8   2  14      414.17      394.66     37.40 o
  -6   2  14     1058.68     1049.53     48.80 o
  -4   2  14      434.49      429.92     33.92 o
  -2   2  14      479.98      385.14     35.52 o
   0   2  14      210.43      214.36     33.25 o
   2   2  14      513.90      483.14     43.03 o
   4   2  14      239.03      294.12     38.61 o
   6   2  14       36.53       19.84     49.60 o
   8   2  14      143.36      189.82     47.19 o
 -17   3  14      234.54      220.66     48.66 o
 -15   3  14      101.12       52.28     56.84 o
 -13   3  14        3.74        0.00     42.76 o
 -11   3  14       92.02       30.56     33.65 o
  -9   3  14       52.25      -17.70     40.75 o
  -7   3  14      297.43      334.07     32.71 o
  -5   3  14     1413.78     1392.57     55.10 o
  -3   3  14      678.96      710.50     44.77 o
  -1   3  14     1472.76     1518.59     62.60 o
   1   3  14     1030.32     1013.87     56.84 o
   3   3  14     1379.36     1353.70     66.49 o
   5   3  14      158.83      163.28     43.97 o
   7   3  14      834.99     1000.33     67.16 o
 -16   4  14      161.38      185.27     47.19 o
 -14   4  14       10.11      -28.82     48.53 o
 -12   4  14        4.87      -13.00     45.71 o
 -10   4  14      278.99      305.65     41.02 o
  -8   4  14      151.61      111.13     34.72 o
  -6   4  14     1109.08     1012.66     55.10 o
  -4   4  14      273.56      282.59     38.07 o
  -2   4  14      795.83      806.48     51.61 o
   0   4  14      500.80      535.69     45.85 o
   2   4  14      746.48      779.54     55.77 o
   4   4  14       78.37       49.06     59.79 o
   6   4  14      394.20      443.19     53.09 o
 -15   5  14       34.66       54.83     41.02 o
 -13   5  14       37.24       -9.92     51.21 o
 -11   5  14       79.19       36.60     43.84 o
  -9   5  14       12.43        0.00     44.51 o
  -7   5  14       64.37       61.80     33.51 o
  -5   5  14       21.31       40.75     29.22 o
  -3   5  14      244.98      255.11     36.87 o
  -1   5  14       92.33      104.16     36.87 o
   1   5  14       28.29       37.13     38.07 o
   3   5  14      189.78      197.73     44.37 o
   5   5  14       31.30       19.57     41.83 o
 -14   6  14       15.68       17.16     55.10 o
 -12   6  14       47.00       10.59     59.52 o
 -10   6  14        0.84        0.00     52.55 o
  -8   6  14       24.99        4.69     56.57 o
  -6   6  14      548.34      641.32     53.62 o
  -4   6  14        8.76       50.67     51.48 o
  -2   6  14     1005.83      914.80     61.80 o
   0   6  14      651.49      660.76     55.37 o
   2   6  14      347.22      497.35     48.53 o
 -11   7  14       39.50      -70.51     70.51 o
  -9   7  14        1.81        5.36     54.69 o
  -7   7  14        1.51       31.37     47.99 o
  -5   7  14      210.65      194.52     49.47 o
  -3   7  14       34.78      -64.62     64.62 o
  -1   7  14      113.36      163.28     44.77 o
   1   7  14      288.91      298.54     55.50 o
 -17   1  15        1.67       30.70     36.06 o
 -15   1  15      443.20      509.68     48.39 o
 -13   1  15        5.84       -8.04     41.29 o
 -11   1  15      143.29      146.52     30.83 o
  -9   1  15     1105.25     1082.10     51.21 o
  -7   1  15     2862.92     2747.75     75.07 o
  -5   1  15     1936.55     2107.63     64.08 o
  -3   1  15     2324.81     2276.94     69.44 o
  -1   1  15     2135.14     2128.81     69.04 o
   1   1  15     1971.56     1944.48     71.72 o
   3   1  15      599.19      559.55     51.08 o
   5   1  15      773.00      657.68     58.85 o
   7   1  15      857.07      842.68     69.98 o
 -18   2  15       12.69       50.41     65.02 o
 -16   2  15        1.61       -9.92     49.47 o
 -14   2  15      555.81      480.19     50.00 o
 -12   2  15       99.63       70.92     33.11 o
 -10   2  15      892.86      814.39     49.73 o
  -8   2  15     1876.44     1875.58     66.09 o
  -6   2  15     1060.17     1023.52     50.54 o
  -4   2  15      924.36      924.32     49.33 o
  -2   2  15     2027.54     2024.78     70.51 o
   0   2  15     1147.83     1231.71     57.64 o
   2   2  15     1462.86     1442.31     67.83 o
   4   2  15      921.33      861.71     61.13 o
   6   2  15      361.03      345.33     52.68 o
 -17   3  15       13.28      -63.01     63.01 o
 -15   3  15      145.55      165.96     37.54 o
 -13   3  15       80.45       17.56     53.35 o
 -11   3  15       11.85      -42.09     42.09 o
  -9   3  15        3.13       -3.75     44.64 o
  -7   3  15      301.59      338.63     39.68 o
  -5   3  15       36.82       21.31     25.47 o
  -3   3  15       67.25      102.42     30.16 o
  -1   3  15      181.34      197.60     36.20 o
   1   3  15      655.48      675.64     53.22 o
   3   3  15        0.77      -18.63     53.89 o
   5   3  15        3.96        0.00     51.21 o
 -16   4  15       98.06      167.30     46.12 o
 -14   4  15      183.75      143.31     42.63 o
 -12   4  15        0.79       -4.56     50.41 o
 -10   4  15     1463.00     1444.59     69.31 o
  -8   4  15      215.46      226.69     37.13 o
  -6   4  15      859.95      889.06     54.56 o
  -4   4  15      790.26      883.43     53.09 o
  -2   4  15      203.05      291.84     38.34 o
   0   4  15     2684.23     2491.43     89.55 o
   2   4  15      167.73      291.84     42.90 o
   4   4  15      459.51      485.28     55.23 o
 -15   5  15       19.81        5.63     60.19 o
 -13   5  15       82.99      158.72     40.75 o
 -11   5  15      434.95      524.43     50.00 o
  -9   5  15       81.57      112.07     39.68 o
  -7   5  15     1887.17     1938.45     77.75 o
  -5   5  15      666.67      651.91     53.49 o
  -3   5  15     1077.29     1135.86     62.74 o
  -1   5  15     1968.70     1701.31     80.17 o
   1   5  15     1557.02     1450.75     79.23 o
   3   5  15      627.48      555.39     60.59 o
 -12   6  15       56.04       27.08     56.04 o
 -10   6  15       40.02       97.06     35.52 o
  -8   6  15        1.85       39.28     54.16 o
  -6   6  15      239.15      200.15     45.71 o
  -4   6  15       60.92       19.44     54.16 o
  -2   6  15      125.71       40.08     47.46 o
   0   6  15      121.20      166.23     42.63 o
   2   6  15       30.51       87.67     38.61 o
  -9   7  15       69.26       27.88     66.76 o
  -7   7  15       36.47       10.86     57.11 o
  -5   7  15      285.93      352.30     52.95 o
  -3   7  15      131.87      151.62     46.79 o
  -1   7  15       79.37       34.32     61.00 o
 -18   0  16      128.61      190.90     44.24 o
 -16   0  16      415.82      423.35     51.21 o
 -14   0  16      733.87      736.77     56.04 o
 -12   0  16     1958.52     2004.41     73.86 o
 -10   0  16     1880.85     1882.82     68.90 o
  -8   0  16     3506.45     3669.11     88.88 o
  -6   0  16     2334.39     2464.62     72.66 o
  -4   0  16      129.86      111.67     34.18 o
  -2   0  16    10467.79    10273.39    147.06 o
   0   0  16       91.57       11.66     56.17 o
   2   0  16      663.59      650.31     53.76 o
   4   0  16      410.92      494.40     50.00 o
   6   0  16      112.29       54.83     62.47 o
 -17   1  16       93.85       47.05     56.57 o
 -15   1  16      203.19      292.38     42.50 o
 -13   1  16      509.13      464.37     47.59 o
 -11   1  16      527.98      534.21     46.25 o
  -9   1  16     1698.76     1612.83     63.41 o
  -7   1  16     1180.69     1260.80     55.77 o
  -5   1  16      689.85      755.81     46.52 o
  -3   1  16      151.88      127.76     31.91 o
  -1   1  16      164.71      149.61     35.93 o
   1   1  16      411.64      389.70     40.75 o
   3   1  16        1.01      -46.12     56.97 o
   5   1  16      148.56      158.45     45.04 o
 -18   2  16       64.78      150.81     39.95 o
 -16   2  16        0.62       60.73     37.67 o
 -14   2  16      891.34      880.61     60.73 o
 -12   2  16       12.91       84.32     28.42 o
 -10   2  16      134.01      180.84     34.85 o
  -8   2  16      231.87      211.94     33.92 o
  -6   2  16       80.99       92.50     30.03 o
  -4   2  16      780.80      833.69     48.93 o
  -2   2  16      849.55      852.33     53.76 o
   0   2  16      695.52      642.80     48.93 o
   2   2  16       64.48       22.52     49.20 o
   4   2  16       38.53       50.27     59.92 o
   6   2  16        7.96       33.92     57.11 o
 -17   3  16      762.44      837.85     68.77 o
 -15   3  16      110.39      160.20     42.36 o
 -13   3  16     1306.89     1474.35     69.98 o
 -11   3  16      503.50      572.55     50.54 o
  -9   3  16     1562.03     1590.44     66.63 o
  -7   3  16     3501.12     3491.36     93.30 o
  -5   3  16      655.37      615.45     44.91 o
  -3   3  16     2633.17     2593.05     82.98 o
  -1   3  16     1123.09     1114.27     59.52 o
   1   3  16     1164.11     1118.30     61.93 o
   3   3  16      179.75      249.21     48.66 o
   5   3  16      311.09      272.40     49.73 o
 -16   4  16      285.88      307.93     51.88 o
 -14   4  16       83.92       61.00     64.62 o
 -12   4  16       34.68        4.69     51.34 o
 -10   4  16     2222.65     2016.61     80.97 o
  -8   4  16       34.81       73.33     32.04 o
  -6   4  16     1028.52     1056.50     54.96 o
  -4   4  16      551.03      529.25     46.12 o
  -2   4  16     1098.93     1262.14     62.60 o
   0   4  16      582.87      616.39     51.61 o
   2   4  16      412.09      343.99     50.14 o
   4   4  16      283.05      250.82     50.67 o
 -15   5  16       45.32       28.69     52.15 o
 -13   5  16       52.17       42.09     66.22 o
 -11   5  16       14.02      -39.28     57.38 o
  -9   5  16      426.15      353.51     47.72 o
  -7   5  16        0.34        0.00     47.46 o
  -5   5  16       30.38       36.46     35.12 o
  -3   5  16       70.21       56.04     58.31 o
  -1   5  16       59.19       34.32     39.55 o
   1   5  16       23.25       26.27     62.74 o
   3   5  16       42.39       88.48     42.63 o
 -12   6  16      311.23      334.47     52.01 o
 -10   6  16      826.42      806.08     66.63 o
  -8   6  16      563.43      679.66     59.12 o
  -6   6  16      660.31      621.08     56.97 o
  -4   6  16      524.63      661.16     56.71 o
  -2   6  16      271.17      311.28     51.21 o
   0   6  16      310.38      252.96     50.14 o
  -9   7  16      612.16      640.12     67.43 o
  -7   7  16       98.85      211.94     47.72 o
  -5   7  16      463.17      542.26     56.17 o
  -3   7  16      235.09      311.01     48.39 o
 -17   1  17      219.51      139.55     50.41 o
 -15   1  17      339.93      411.15     46.25 o
 -13   1  17      506.60      525.10     51.21 o
 -11   1  17     2143.11     2039.93     78.29 o
  -9   1  17      382.90      421.61     42.63 o
  -7   1  17      830.21      831.95     49.20 o
  -5   1  17      710.75      748.97     46.52 o
  -3   1  17        3.03       30.83     44.64 o
  -1   1  17      966.90      965.47     57.51 o
   1   1  17       43.47       49.47     53.76 o
   3   1  17        0.11       -9.92     52.68 o
   5   1  17       69.62       83.65     41.02 o
 -16   2  17     1048.39     1104.89     68.90 o
 -14   2  17      249.42      251.89     46.79 o
 -12   2  17     1063.92     1056.90     62.20 o
 -10   2  17     2215.05     2072.24     78.82 o
  -8   2  17      873.36      866.14     51.88 o
  -6   2  17     1051.04     1052.61     53.89 o
  -4   2  17      572.74      620.41     46.38 o
  -2   2  17     1071.54     1053.14     57.51 o
   0   2  17       60.90      106.31     34.72 o
   2   2  17       34.38       46.12     38.61 o
   4   2  17        7.97       26.95     37.27 o
 -17   3  17        3.47      -70.11     70.11 o
 -15   3  17      150.20      152.56     44.24 o
 -13   3  17        6.69       37.80     57.11 o
 -11   3  17        3.62       17.56     42.63 o
  -9   3  17      109.87       41.69     49.73 o
  -7   3  17        0.65       10.19     29.89 o
  -5   3  17       97.63      128.96     33.51 o
  -3   3  17      232.69      190.49     38.07 o
  -1   3  17        9.77       -4.42     42.36 o
   1   3  17       28.06      -14.61     60.19 o
   3   3  17        6.82       32.04     55.50 o
 -16   4  17      183.72      227.09     51.34 o
 -14   4  17      437.78      520.27     54.56 o
 -12   4  17      574.69      715.46     58.05 o
 -10   4  17      204.90      275.62     42.09 o
  -8   4  17      551.95      567.86     50.27 o
  -6   4  17      138.60      125.34     38.61 o
  -4   4  17      658.00      570.54     52.15 o
  -2   4  17       65.09       98.13     37.54 o
   0   4  17       35.82       74.67     39.01 o
   2   4  17        4.40       37.80     54.83 o
 -13   5  17      304.07      324.55     54.56 o
 -11   5  17      610.83      592.26     58.05 o
  -9   5  17      621.42      592.13     57.78 o
  -7   5  17      391.54      443.06     49.20 o
  -5   5  17      287.62      263.55     46.65 o
  -3   5  17      559.94      566.79     54.16 o
  -1   5  17      150.63      141.03     42.90 o
   1   5  17       12.90      -11.13     54.16 o
 -12   6  17        7.61      -69.71     69.71 o
 -10   6  17      346.54      354.98     52.01 o
  -8   6  17      302.03      318.38     52.42 o
  -6   6  17       53.97        5.36     52.28 o
  -4   6  17      291.43      199.34     52.55 o
  -2   6  17      114.38       83.65     46.38 o
 -16   0  18      112.38      106.71     44.10 o
 -14   0  18      344.39      309.27     43.17 o
 -12   0  18        8.29       43.57     29.36 o
 -10   0  18     1549.28     1361.74     65.42 o
  -8   0  18        8.61      -42.23     42.23 o
  -6   0  18      166.43      179.23     33.78 o
  -4   0  18      458.57      468.79     45.58 o
  -2   0  18     1191.88      988.80     59.12 o
   0   0  18      103.79       91.96     38.88 o
   2   0  18      288.40      232.19     45.58 o
   4   0  18      183.13      140.22     45.18 o
 -17   1  18        2.61        0.00     59.12 o
 -15   1  18       87.08       82.44     40.35 o
 -13   1  18       82.13       27.35     52.55 o
 -11   1  18      302.03      363.83     39.55 o
  -9   1  18       38.83       -2.01     34.72 o
  -7   1  18      149.86      131.37     34.18 o
  -5   1  18        4.44       24.13     29.63 o
  -3   1  18      239.79      261.54     40.62 o
  -1   1  18       85.47      176.28     34.59 o
   1   1  18       92.68       55.90     39.81 o
   3   1  18      139.44      150.01     42.23 o
 -16   2  18       45.05      -26.95     62.07 o
 -14   2  18       67.19       54.02     57.38 o
 -12   2  18      137.42      156.44     37.54 o
 -10   2  18       15.58        8.58     38.34 o
  -8   2  18       22.71       16.62     49.47 o
  -6   2  18       19.17      -12.33     35.79 o
  -4   2  18        2.56      -49.87     49.87 o
  -2   2  18      108.56      126.82     38.74 o
   0   2  18      131.21      121.99     40.75 o
   2   2  18       25.49      128.16     36.87 o
   4   2  18       26.10       46.25     57.24 o
 -15   3  18      317.11      353.64     49.06 o
 -13   3  18      603.31      651.51     59.79 o
 -11   3  18      896.28     1020.03     58.98 o
  -9   3  18       23.52      -17.70     51.34 o
  -7   3  18       97.21       89.28     35.26 o
  -5   3  18       14.39       21.99     42.90 o
  -3   3  18       99.44      102.55     35.12 o
  -1   3  18      238.34      205.37     43.97 o
   1   3  18        3.26       46.92     34.99 o
   3   3  18      205.68      268.78     45.71 o
 -14   4  18      633.52      741.20     59.79 o
 -12   4  18       50.23       20.38     56.71 o
 -10   4  18      324.96      353.10     48.93 o
  -8   4  18        1.38       18.77     52.42 o
  -6   4  18        7.47        4.69     47.59 o
  -4   4  18        3.36      -38.21     52.01 o
  -2   4  18        4.87       54.96     32.84 o
   0   4  18       42.69       -5.36     59.52 o
   2   4  18       80.65       51.88     62.34 o
 -13   5  18        0.11       17.03     59.65 o
 -11   5  18        2.88      -21.45     57.64 o
  -9   5  18        4.21       -5.23     60.46 o
  -7   5  18        0.03        0.00     54.29 o
  -5   5  18        0.55      -54.56     54.56 o
  -3   5  18        4.14       66.09     39.41 o
  -1   5  18       10.32       16.62     60.06 o
 -10   6  18       14.69       40.22     56.57 o
  -8   6  18      116.45       -5.63     65.69 o
  -6   6  18        0.69      -25.20     44.10 o
  -4   6  18       27.43       11.39     61.13 o
 -17   1  19      138.49      204.97     44.64 o
 -15   1  19       33.14       75.21     36.87 o
 -13   1  19       14.59       23.86     56.04 o
 -11   1  19       20.90       40.48     32.58 o
  -9   1  19      195.55       43.17     59.52 o
  -7   1  19      284.34      309.40     41.16 o
  -5   1  19      195.44      242.51     38.47 o
  -3   1  19      242.68      268.38     40.89 o
  -1   1  19      821.53      694.68     57.38 o
   1   1  19      722.56      751.25     57.11 o
   3   1  19      513.59      418.66     57.24 o
 -16   2  19       46.27       55.63     57.24 o
 -14   2  19       22.62       20.38     47.86 o
 -12   2  19        3.01       19.04     51.75 o
 -10   2  19        0.09      -52.42     52.42 o
  -8   2  19      353.05      342.51     43.57 o
  -6   2  19       49.42       79.63     34.32 o
  -4   2  19      171.77      170.39     40.35 o
  -2   2  19      853.23      927.80     62.20 o
   0   2  19      779.17      834.36     58.72 o
   2   2  19      134.91       89.55     45.58 o
 -15   3  19       19.93      -16.62     61.53 o
 -13   3  19      184.61      133.79     44.91 o
 -11   3  19       57.81       43.70     34.18 o
  -9   3  19        2.01       -9.38     49.60 o
  -7   3  19        3.56        0.00     49.47 o
  -5   3  19      205.75      244.38     39.14 o
  -3   3  19        1.82      -39.01     56.84 o
  -1   3  19       42.39       10.32     57.11 o
   1   3  19        0.39        5.63     56.57 o
 -14   4  19       44.88      104.43     40.35 o
 -12   4  19      101.41       31.77     55.10 o
 -10   4  19       15.36       -7.64     40.62 o
  -8   4  19       15.36      -24.80     56.04 o
  -6   4  19        2.79       19.84     35.12 o
  -4   4  19      517.99      402.30     55.23 o
  -2   4  19       33.07      186.47     39.55 o
   0   4  19      314.87      246.80     54.96 o
 -11   5  19        2.78      -33.51     59.65 o
  -9   5  19       33.28       45.98     41.83 o
  -7   5  19       35.86       93.84     39.28 o
  -5   5  19       92.21      105.77     41.69 o
  -3   5  19      428.35      436.75     54.83 o
 -16   0  20       96.30      128.56     38.61 o
 -14   0  20        2.85       30.97     52.15 o
 -12   0  20      745.73      713.58     55.63 o
 -10   0  20      952.08      958.50     63.41 o
  -8   0  20      784.46      821.63     60.46 o
  -6   0  20     3263.05     3065.73     97.19 o
  -4   0  20      229.33      315.43     47.32 o
  -2   0  20     2326.50     2210.32     83.92 o
   0   0  20      716.83      688.65     56.97 o
 -15   1  20       40.38       43.30     37.27 o
 -13   1  20       79.80       47.72     39.95 o
 -11   1  20      305.84      312.22     43.57 o
  -9   1  20      827.37      713.18     57.78 o
  -7   1  20       18.74       -4.56     50.00 o
  -5   1  20      862.48      859.03     62.74 o
  -3   1  20      257.87      165.56     48.26 o
  -1   1  20      266.97      256.58     45.98 o
   1   1  20      250.22      207.52     52.01 o
 -14   2  20        0.17       56.04     40.08 o
 -12   2  20        8.59       25.07     50.41 o
 -10   2  20       34.79      103.49     35.39 o
  -8   2  20        4.38        4.69     50.67 o
  -6   2  20      368.28      365.70     48.53 o
  -4   2  20      141.70      137.01     42.90 o
  -2   2  20       73.75      121.05     38.74 o
   0   2  20      118.83      160.06     43.03 o
 -15   3  20       50.99      109.52     40.08 o
 -13   3  20      310.20      334.20     46.52 o
 -11   3  20      254.73      243.71     49.47 o
  -9   3  20      269.12      388.63     45.31 o
  -7   3  20      506.87      551.91     53.22 o
  -5   3  20      418.34      430.32     47.99 o
  -3   3  20     1179.01     1211.20     71.45 o
  -1   3  20      736.96      787.18     64.88 o
 -12   4  20       74.09      -11.13     57.24 o
 -10   4  20      418.05      468.79     49.60 o
  -8   4  20       95.69      139.55     44.10 o
  -6   4  20      112.95      209.13     43.03 o
  -4   4  20      324.04      285.27     51.75 o
  -2   4  20      936.60      924.05     68.23 o
  -9   5  20        0.56      -63.68     63.68 o
  -7   5  20      102.70      187.14     45.04 o
  -5   5  20        8.97       -2.82     43.30 o
 -15   1  21      326.49      378.44     54.16 o
 -13   1  21      222.00      251.62     52.28 o
 -11   1  21      708.19      793.61     62.07 o
  -9   1  21      987.11      941.34     69.58 o
  -7   1  21       57.42       39.28     63.01 o
  -5   1  21     2224.55     2169.97     89.15 o
  -3   1  21      753.17      776.05     61.67 o
  -1   1  21      302.14      367.98     52.95 o
 -14   2  21      302.38      397.07     54.16 o
 -12   2  21      679.72      717.74     59.92 o
 -10   2  21      950.09     1025.26     65.69 o
  -8   2  21      958.31      880.35     67.70 o
  -6   2  21      936.36      970.16     64.35 o
  -4   2  21     1046.17     1211.20     69.58 o
  -2   2  21      609.89      494.93     55.37 o
 -13   3  21      103.81        0.00     67.83 o
 -11   3  21        1.39      -43.30     50.81 o
  -9   3  21      224.61      211.67     48.26 o
  -7   3  21       21.07       21.18     57.38 o
  -5   3  21       69.38      126.55     38.34 o
  -3   3  21       42.77       44.77     42.09 o
 -10   4  21      273.86      293.85     51.08 o
  -8   4  21      239.82      363.02     50.54 o
  -6   4  21      152.39      230.84     49.06 o
 -14   0  22     1034.47     1040.41     74.67 o
 -12   0  22      412.23      340.90     53.09 o
 -10   0  22     1006.29      942.41     69.17 o
  -8   0  22      747.74      866.40     64.48 o
  -6   0  22      397.41      448.02     52.15 o
  -4   0  22      862.82      722.70     64.08 o
  -2   0  22      341.62      359.27     54.96 o
 -13   1  22      354.05      312.48     53.62 o
 -11   1  22      202.70      201.08     46.25 o
  -9   1  22      260.39      299.62     49.06 o
  -7   1  22      555.70      529.52     60.06 o
  -5   1  22      199.19      226.55     44.37 o
  -3   1  22      366.68      430.86     54.96 o
 -12   2  22       66.63      -11.13     70.65 o
 -10   2  22       51.01       97.73     43.57 o
  -8   2  22       42.21       48.39     41.16 o
  -6   2  22        5.16        0.00     59.65 o
  -4   2  22        0.29       45.04     38.88 o
 -11   3  22      678.22      740.53     61.53 o
  -9   3  22      191.00      258.33     51.61 o
  -7   3  22      558.51      599.23     55.77 o
  -5   3  22      249.40      212.75     55.10 o
 -11   1  23       36.17       51.21     40.62 o
  -9   1  23      179.81      252.16     43.43 o
  -7   1  23      125.84      247.87     44.51 o
 -10   2  23      270.25      256.45     53.22 o
  -8   2  23       46.88      -63.94     63.94 o
 
